# Supplementary material for: A systematic review of the effectiveness of strategies to improve health care provider performance in low- and middle-income countries: Methods and descriptive results
Source: PLoS One. 2019 May 31;14(5):e0217617. doi: 10.1371/journal.pone.0217617 (PMC6544255; doi:10.1371/journal.pone.0217617)
Supplement: S6 File — (XLSX) [file pone.0217617.s006.xlsx]

## Sheet: Introduction
This Excel file contains a database and documentation from the Health Care Provider Performance Review, a systematic review of the effectiveness of strategies to improve health care provider performance in low- and middle-income countries.
For more information on this review, contact Alexander Rowe (email: axr9@cdc.gov) or Samantha Rowe (email: say9@cdc.gov).
The "codebook" spreadsheet describes the variables in the database.
The "study data Mar.20.2017" spreadsheet is the database. Each row is one study. Studies involve an active strategy versus a true control group or one active strategy versus another active strategy (i.e., head-to-head studies).
The "full reference list" spreadsheet is a citation list for all study reports.
The database should be considered a final version as of Mar 20, 2017. All data elements in this database are accurate, to the best knowledge of the investigators at the time the database was made. It is possible that future versions of the database might be different, as revisions and corrections are possible.

## Sheet: codebook
Section	Variable	Definition	Coding
Identifier variables	idnum	unique identification number for study
	PubID	unique identification number for study report	number
Contextual factor variables	StudySet_Public	study setting was public facility	1 if yes, 0 if no
	StudySet_AnyPvt	study setting was any private facility, regardless of whether for-profit or not-for-profit	1 if yes, 0 if no
	FINAL_ROB_SCORE	risk of bias score for study	3 if low risk of bias, 2 if moderate risk of bias, 1 if high risk of bias, 0 if very high risk of bias
	HCPcat1	study involved physicians	1 if yes, 0 if no
	HCPcat2	study involved clinical officers	1 if yes, 0 if no
	HCPcat3	study involved nurses or midwives	1 if yes, 0 if no
	HCPcat4	study involved pharmacists or laboratorians	1 if yes, 0 if no
	HCPcat5	study involved paramedics or unspecified non-physician health care provider	1 if yes, 0 if no
	HCPcat6	study involved health educators or information officers	1 if yes, 0 if no
	HCPcat7	study involved students in a clinical field (e.g., medical or nursing student)	1 if yes, 0 if no
	HCPcat8	study involved health aides	1 if yes, 0 if no
	HCPcat9	study involved lay health workers	1 if yes, 0 if no
	HCPcat10	study involved unspecified health professionals	1 if yes, 0 if no
	q7new	WHO region of study country (could be multiple regions)	text
	CountryName	Name of study country (could be multiple countries)	text
	PlaceServ_HospInpt	place of health service was hospital inpatient department	1 if yes, 0 if no
	PlaceServ_OPD	place of health service was hospital outpatient department or health facility outpatient clinic	1 if yes, 0 if no
	PlaceServ_nonHospHF	place of health service was neither a hospital nor health facility (e.g., pharmacy, community setting)	1 if yes, 0 if no
	QQ_year	year of midpoint of field work	number
	HIV_study2	study's health topic related to HIV	1 if yes, 0 if no
	study_scientific	study was described in at least 1 article published in scientific journal	1 if yes, 0 if no
	STUDY_DESIGN_FIN	study design	text
	RCT	study design was randomized, controlled trial	1 if yes, 0 if no
	ITSnoctrl	study design was interrupted time series with no controls	1 if yes, 0 if no
	QQ_URBAN_RURAL	urban/rural setting of study	1. Urban +/- periurban, 2. Periurban only, 3. Urban-rural mix, 4. Town +/- rural, 5. Rural only, 6. Unclear or not stated
	INCOMEnew	World Bank economy category of study country	1 if low-income, 2 if lower-middle income, 3 if upper-middle income, 4 if mix of low and lower-middle, 5 if mix of lower-middle and upper-middle
	GNI	World Bank gross national income per capita for study country, in US dollars	number
	q14	number of arms in study	number
	q17_label	description of strategy in study arm 1	text
	q18_label	description of strategy in study arm 2	text
	q19_label	description of strategy in study arm 3	text
	q20_label	description of strategy in study arm 4	text
	q42_label	description of strategy in study arm 5	text
Citation info	Citation	citation for a study report	text
	Report1	citation for first study report	text

## Sheet: study data Mar.20.2017
idnum	StudySet_Public	StudySet_AnyPvt	FINAL_ROB_SCORE	HCPcat1	HCPcat2	HCPcat3	HCPcat4	HCPcat5	HCPcat6	HCPcat7	HCPcat8	HCPcat9	HCPcat10	q7new	CountryName	PlaceServ_HospInpt	PlaceServ_OPD	PlaceServ_nonHospHF	QQ_year	HIV_study2	study_scientific	STUDY_DESIGN_FIN	RCT	ITSnoctrl	QQ_URBAN_RURAL	INCOMEnew	GNI	q14	q17_label	q18_label	q19_label	q20_label	q42_label	Report1
100001	1	0	3	1	0	0	0	1	0	0	0	0	0	SEARO	Sri Lanka	0	1	0	1988	0	1	Pre-post study with randomized controls	1	0	4. Town +/- rural	2	460	3	no intervention	newsletter + poster for HCP	training + newsletter + poster for HCP			Angunawela II, Diwan VK, Tomson G. Experimental evaluation of the effects of drug information on antibiotic prescribing: a study in outpatient care in an area of Sri Lanka. International Journal of Epidemiology. 1991; 20(2):558-564.
400001	1	0	0	0	0	1	0	0	0	0	0	0	0	WPRO	Philippines	0	1	0	1991.5	0	1	Pre-post study with non-randomized controls	0	0	4. Town +/- rural	2	770	2	no intervention	supervision				Loevinsohn BP, Guerrero ET, Gregorio SP. Improving primary health care through systematic supervision: a controlled field trial. Health Policy and Planning. 1995; 10(2):144-153.
500001	1	0	1	1	0	0	0	1	0	0	0	0	0	SEARO	Indonesia	0	1	0	1992	0	1	Pre-post study with randomized controls	1	0	6. Unclear or not stated	2	680	3	no intervention	small group training + pamphlet for HCP + printed STG	large group training + pamphlet for HCP + printed STG			Santoso B, Suryawati S, Prawaitasari JE. Small group intervention vs. formal seminar for improving appropriate use. Social Science and Medicine, 1996; 42(8):1163-1168.
600001	1	0	0	1	0	0	0	0	0	0	0	0	0	AMRO	Mexico	0	1	0	1991	0	1	Pre-post study with non-randomized controls	0	0	1. Urban +/- periurban	3	3180	2	clinical training only	training + poster for HCP + team-based problem solving + audit with feedback + peer review + group process				Perez-Cuevas R, Guiscafre H, Munoz O, Reyes H, Tome P, Libreros V, Gutierrez G. Improving physician prescribing patterns to treat rhinopharyngitis. Intervention strategies in two health systems of Mexico. Social Science and Medicine. 1996; 42(8): 1185-1194.
1000001	1	0	3	1	1	0	0	0	0	0	0	0	0	AFRO	Zambia	0	1	0	1991	0	1	Pre-post study with randomized controls	1	0	1. Urban +/- periurban	1	400	2	no intervention	training				Bexell A, Lwando E, von Hofsten B, Tembo S, Eriksson B, Diwan VK. Improving drug use through continuing education: a randomized controlled trial in Zambia. J Clin Epidemiol, 1996; 49(3): 355-357.
1300001	1	0	2	1	0	1	0	0	0	0	0	0	0	AMRO	Honduras	0	1	0	1993.5	0	1	Post-only study with randomized controls	1	0	1. Urban +/- periurban	2	630	2	no intervention	training + printed job aid				de Negri B, DiPrete Brown L, Hernandez O, Rosenbaum J, Roter D. Improving interpersonal communication between health care providers and clients. Quality Assurance Methodology Refinement Series. Bethesda, MD: Quality Assurance Project. Part 2: Case studies; p. 27-F-33.
1700001	0	0	3	0	0	0	0	0	0	1	0	0	0	AFRO + SEARO	India, Indonesia, Nepal, Nigeria	0	0	1	1992	0	1	Pre-post study with randomized controls	1	0	1. Urban +/- periurban	4	310	2	no intervention	training + printed manual for HCP				de Vries TPGM, Henning RH, Hogerzeil HV, Bapna JS, Bero L, Kafle KK, Mabadeje AFB, Santoso B, Smith AJ. Impact of a short course in pharmacotherapy for undergraduate medical students: an international randomised controlled study. Lancet, 1995; 346: 1454-57.
1800001	0	0	0	0	0	0	0	0	0	0	0	1	0	AFRO	Democratic Republic of the Congo	0	0	1	1986	0	1	Pre-post study with non-randomized controls	0	0	5. Rural only	1	.	2	no intervention	pre-service training + printed recording form + supervision + HCP group meeting + drug supply + support from community + community education + no consultation fee + drug fee + HCP financial incentive + HCP non-financial incentive				Delacollette C, Van der Stuyft P, Molima K. Using community health workers for malaria control: experience in Zaire. Bulletin of the World Health Organization, 1996; 74(4): 423-430.
1900001	0	0	3	0	0	1	0	0	0	0	0	0	0	AFRO	South Africa	0	1	0	2003	1	1	Post-only study with randomized controls	1	0	4. Town +/- rural	3	2840	2	no intervention	training + printed STG + printed job aid				Fairall LR, Zwarenstein M, Bateman ED et al. Effect of educational outreach to nurses on tuberculosis case detection and primary care of respiratory illness: pragmatic cluster randomized controlled trial. BMJ, 2005; 331:750-754.
2000001	1	0	1	0	0	1	0	0	0	0	1	0	0	AFRO	Ghana	0	1	0	1996	0	1	Pre-post study with non-randomized controls	0	0	5. Rural only	1	380	2	no intervention	training + pamphlet for HCP + printed job aid + medicine label				Agyepong IA, Ansah E, Gyapong M, Adjei S, Barnish G, Evans D. Strategies to improve adherence to recommended chloroquine treatment regimes: a quasi-experiment in the context of integrated primary health care delivery in Ghana. Social Science and Medicine, 2002; 55:2215-2226.
2500001	1	1	1	1	0	1	0	1	1	0	0	0	0	WPRO	Cambodia	1	1	0	1999	0	1	Pre-post study with non-randomized controls	0	0	5. Rural only	1	290	4	no intervention	manager training + private revenue source	monitoring + contracting out + removal of user fees + sanctions	monitoring + contracting in + removal of user fees + private revenue source + sanctions		Bhushan I, Keller S, Schwartz B. Achieving the Twin Objectives of Efficiency and Equity: Contracting Health Services in Cambodia. ERD Policy Brief Series, Number 6, Economics and Research Department, Asian Development Bank, Manila, 2002.
3500001	1	0	1	1	0	0	0	0	0	0	0	0	0	SEARO	Bangladesh	0	1	0	1994	0	1	Pre-post study with non-randomized controls	0	0	6. Unclear or not stated	1	310	3	no intervention	printed STG	training + printed STG			Chowdhury AKA, Khan MOF, Matin A, Haque Z. Impact of standard treatment guidelines and small group training on prescribing for diarrhoea in under-five children in Bangladesh. INRUD News, 1995;5(2):20.
4100001	0	1	0	1	0	0	0	1	0	0	0	1	0	SEARO	Bangladesh	1	1	0	1987.5	0	1	Pre-post study with non-randomized controls	0	0	5. Rural only	1	270	2	no intervention	training + printed STG + supervision + provision of drugs + provision of equipment				Fauveau V, Stewart MK, Chakraborty J, Khan SA. Impact on mortality of a community-based programme to control acute lower respiratory tract infections. Bulletin of the World Health Organization, 1992; 70(1):109-116.
4200001	1	0	1	1	0	1	0	0	0	0	0	0	0	AMRO	Guatemala	0	1	0	1995.5	0	1	Pre-post study with non-randomized controls	0	0	3. Urban-rural mix	2	1490	2	no intervention	training + self-study materials for HCP				Flores R, Robles J, Burkhalter BR. Implementation and Evaluation of a Distance Education Course on the Management of Cholera and Diarrheal Diseases. Published for INCAP, PAHO/WHO, and USAID by the BASICS Project, Arlington, VA, 1998. Available online: http://www.basics.org/publications/pubs/implementation/contents.htm
4500001	0	0	0	1	0	1	0	0	0	0	0	0	0	AMRO	Cuba	0	1	0	1991	0	1	Pre-post study with non-randomized controls	0	0	1. Urban +/- periurban	2	2340	4	no intervention	training + supervision + printed literature for HCP + community education meetings + printed materials for community	training + supervision + printed literature for HCP	community education meetings + printed materials for community		Gonzalez Ochoa E, Armas Perez L, Bravo Gonzalez JR, Cabrales Escobar J, Rosales Corrales R, Abreu Suarez G. Prescription of antibiotics for mild acute respiratory infections in children. Bulletin of the Pan American Health Organization, 1996; 30(2): 106-117.
4800001	1	0	0	1	0	1	0	0	0	0	0	0	0	AMRO	Mexico	0	1	0	1988	0	1	Pre-post study with non-randomized controls	0	0	1. Urban +/- periurban	3	1990	2	no intervention	training + printed STG + printed literature for HCP + peer review + group process + improved medicine accessibility + patient education meeting + printed materials for patients + printed job aid				Guiscafre H, Martínez H, Reyes H, Pérez-Cuevas R, Castro R, Muñoz O, Gutiérrez G. From research to public health interventions. I. Impact of an educational strategy for physicians to improve treatment practices of common diseases. Archives of Medical Research. 1995;26 Spec No:S31-9.
5000001	1	0	2	1	0	1	0	0	0	0	0	0	0	SEARO	Indonesia	0	1	0	1992.5	0	1	Interrupted time series with randomized controls	1	0	3. Urban-rural mix	2	810	2	no intervention	group process between HCP and community + community education meetings				Santoso B. From research to action: The Gunungkidul experience. Essential Drugs Monitor [internet]. 1995 [cited 2010 April 8];20:21-22. Available from: http://apps.who.int/medicinedocs/en/d/Js16517e/2.5.html
5100001	0	0	3	0	0	1	0	0	0	0	0	0	1	AFRO	South Africa	0	1	0	1997	0	1	Pre-post study with randomized controls	1	0	5. Rural only	3	3680	2	no intervention	training + pamphlet for HCP + audit with feedback + supervision + pre-packaged drugs + structured stock ordering + commodity supply + printed materials for patients				Harrison A, Karim SA, Floyd K, Lombard C, Lurie M, Ntuly N, Wilkinson D. Syndrome packets and health worker training improve sexually transmitted disease case management in rural South Africa: randomized controlled trial. AIDS, 2000; 14(17):2769-2779.
5200001	1	0	2	1	0	1	0	0	0	0	1	0	0	AMRO	Ecuador	1	1	0	2001.5	0	1	Pre-post study with randomized controls	1	0	4. Town +/- rural	2	1740	2	no intervention	continuous quality improvement				Hermida J, Robalino ME. Increasing compliance with maternal and child care quality standards in Ecuador. International Journal for Quality in Health Care, 2002; 14(supplement 1):25-34.
5500001	1	0	0	0	0	0	0	1	0	0	0	0	0	SEARO	Nepal	0	1	0	1994	0	1	Pre-post study with non-randomized controls	0	0	5. Rural only	1	200	4	no intervention	preparatory visit + supervision + flat fee per prescription + publicity campaign	preparatory visit + supervision + 1-band fee per item + publicity campaign	preparatory visit + supervision + 2-band fee per item + publicity campaign		Holloway KA, Gautam BR, Reeves BC. The effects of different kinds of user fees on prescribing quality in rural Nepal. Journal of Clinical Epidemiology, 2001;54:1065-71.
5800001	1	0	1	0	0	0	0	0	0	0	0	1	0	SEARO	Thailand	0	0	1	1985.5	0	1	Pre-post study with randomized controls	1	0	5. Rural only	2	830	2	no intervention	training + new HCP responsibility + community education meetings + home visits				Jintaganont P, Stoeckel J, Butaras S. The impact of an oral rehydration therapy program in southern Thailand. American Journal of Public Health, 1988; 78(10): 1302-1304.
5900001	1	1	1	0	0	0	0	0	0	0	1	0	0	SEARO	Nepal	0	1	0	1994.5	0	1	Pre-post study with non-randomized controls	0	0	5. Rural only	1	210	3	no intervention	training	training + supervision			Kafle KK, Shrestha AD, Karkee SB, Yadav BP, Prasad RR, Shrestha N, Das PL, Pradhan YMS, Jha TN, Jha SS, Bhatta BR. Intervention test of training and supervision on dispensing practices. Report submitted to USAID/RPM/JSI Nepal. Kathmandu, Nepal. August 1995.
6000001	1	0	1	0	0	0	0	1	0	0	0	0	0	SEARO	Nepal	0	1	0	1994.5	0	1	Pre-post study with non-randomized controls	0	0	5. Rural only	1	210	2	no intervention	supervision				Kafle KK, Shrestha AD, Karkee SB, Yadav BP, Prasad RR, Shrestha N, Das PL, Pradhan YMS, Jha TN, Jha SS, Bhatta BR. Intervention test of training and supervision on prescribing practices. Report submitted to USAID/RPM/JSI Nepal. Kathmandu, Nepal. August 1995.
6100001	0	1	2	0	0	0	0	0	0	0	1	0	0	SEARO	Nepal	0	0	1	1996.5	0	1	Pre-post study with randomized controls	1	0	4. Town +/- rural	1	230	4	no intervention	printed STG + poster for HCP + printed literature for HCP + benchmarking + audit with feedback	training + printed STG + poster for HCP	training + printed STG + poster for HCP + benchmarking + audit with feedback		Kafle KK, Shrestha AD, Karkee SB, Das PL, Shrestha N, Prasad RR, Pradhan YMS, Quick JD, Ross-Degnan D, Shrestha BR, Baniya R, Adhikary R, Singh KK, Bhandari R, Lamichhane R, Lamichhane A, Upadhyaya S. Impact of action-oriented training and/or mailed print material on retailer practices: safe dispensing, correct advice, and appropriate referral for diarrhoea, ARI, and pregnancy. Unpublished report…
6300001	1	1	1	0	0	0	0	0	0	0	0	0	1	AFRO	Uganda	0	1	0	1994	0	0	Pre-post study with non-randomized controls	0	0	5. Rural only	1	180	4	no intervention	training + printed STG + benchmarking + audit with feedback + supervision	training + printed STG + audit with feedback	printed STG		Kafuko JM, Zirabamuzaale C, Bagenda D. Rational drug use in rural health units of Uganda: effect of national standard treatment guidelines on rational drug use. International Conferences on Improving Use of Medicines, Chiang Mai, Thailand, 1997. (accessed on July 20, 2006: http://mednet3.who.int/icium/icium1997/posters/2f3_text.html)
8100002	0	1	0	0	0	0	0	0	0	0	0	1	0	AFRO	Senegal	0	1	0	1996.5	0	1	Pre-post study with non-randomized controls	0	0	1. Urban +/- periurban	1	540	2	no intervention	training + operational research + supervision + provision of HF + management information system + disciplinary action + contracting out + community oversight + community education group meeting + community education home visit + monetary donations + salary				Marek T, Diallo I, Ndiaye B, Rakotosalama J. Successful contracting of prevention services: fighting malnutrition in Senegal and Madagascar. Health Policy and Planning, 1999; 14(4):382-389.
8400001	1	1	0	1	0	1	1	0	0	0	0	0	0	EMRO	Egypt	1	1	0	1980.5	0	1	Interrupted time series with no controls	0	1	3. Urban-rural mix	2	510	1	training + ORS supply + improved access to ORS + change in HF organization to improve ORS utilization + community education printed materials + community education radio + community education TV					Miller P, Hirschhorn N. The effect of a national control of diarrheal diseases program on mortality: the case of Egypt. Social Science and Medicine, 1995;40(10):S1-S30.
8500001	1	0	2	0	0	1	0	0	0	0	1	0	0	SEARO	Thailand	1	0	0	1997.5	1	1	Pre-post study with randomized controls	1	0	1. Urban +/- periurban	2	2070	2	no intervention	peer evaluation + performance reporting				Moongtui, W. Compliance with components of universal precautions guidelines: Using peer feedback program as a cue to action among health care workers in Thailand. DSN Dissertation. University of Alabama at Birmingham, 1999. 130 pages. Chair: Joan G. Turner. Order number DA9923493.
8600001	0	0	3	0	0	0	0	0	0	0	0	1	0	AFRO	United Republic of Tanzania	0	0	1	1984	0	1	Post-only study with randomized controls	1	0	5. Rural only	1	.	2	no intervention	training + supervision + drug supply + home visits				Mtango FDE, Neuvians D. Acute respiratory infections in children under five years. Control project in Bagamoyo District, Tanzania. Transactions of the Royal Society of Tropical Medicine and Hygiene, 1986; 80: 851-858.
9000001	1	0	0	1	0	1	0	0	0	0	1	0	0	AFRO	Uganda	1	1	0	1994	0	0	Pre-post study with randomized controls	1	0	1. Urban +/- periurban	1	180	3	audit with delayed in-person feedback	printed STG + audit with in-person feedback	audit with written feedback			Ogwal-Okeng JW, Anokbonggo WW, Birungi H. Prescribing audit with feedback intervention in six regional hospitals and Mulago referral/teaching hospital (Uganda). Poster Presentation given at International Conferences on Improving Use of Medicines (ICIUM), 1997. http://archives.who.int/icium/icium1997/posters/2C3_Text.html
9190101	1	0	1	1	0	1	0	0	0	0	0	1	0	AMRO	Guatemala	1	0	0	1991.5	0	1	Pre-post study with non-randomized controls	0	0	5. Rural only	2	1060	3	no intervention	training + printed STG	training + printed STG + poster for HCP + monitoring + supervision + HF infrastructure improvement			Bailey PE, Szaszdi JA, Schieber B. Analysis of the Vital Events Reporting System of the Maternal and Neonatal Health Project, Quetzaltenango, Guatemala. Technical Working Paper 3. December 1994. Working Paper prepared for USAID, Contract No. DPE 5966-Z-00-8083-00. available at: http://pdf.usaid.gov/pdf_docs/PNACE151.pdf, accessed Jan 14, 2009
9190102	1	0	2	1	0	1	0	0	0	0	0	1	0	AMRO	Guatemala	1	0	0	1991.5	0	1	Interrupted time series with non-randomized controls	0	0	5. Rural only	2	1060	2	hospital staff only: training + printed STG + poster for HCP + monitoring + supervision + HF infrastructure improvement	training (hospital & TBA) + printed STG (hospital & TBA) + poster for HCP (hospital) + monitoring (hospital) + supervision (hospital) + HF infrastructure improvement (hospital)				Bailey PE, Szaszdi JA, Schieber B. Analysis of the Vital Events Reporting System of the Maternal and Neonatal Health Project, Quetzaltenango, Guatemala. Technical Working Paper 3. December 1994. Working Paper prepared for USAID, Contract No. DPE 5966-Z-00-8083-00. available at: http://pdf.usaid.gov/pdf_docs/PNACE151.pdf, accessed Jan 14, 2009
9400001	1	1	0	1	0	0	0	0	0	0	0	0	0	AMRO	Peru	0	1	0	1993.5	0	0	Pre-post study with non-randomized controls	0	0	2. Periurban only	2	1690	2	no intervention	academic detailing + pamphlet for HCP + printed STG + printed recording form + community education meetings + printed materials for community + social marketing				Paredes P, Yeager BAC, Montalvo J, Arana A. Intervention trial to decrease unjustified use of pharmaceutical drugs in the treatment of childhood diarrhea, Lima, Peru. (poster presentation) International Conferences for Improved Use of Medicines, Chiang Mai, Thailand, 1997. Accessed http://archives.who.int/icium/icium1997/posters/3A2_TEXT.html on July 24, 2009.
9600001	0	1	0	0	0	0	1	0	0	0	1	0	0	SEARO	Thailand	0	0	1	1991	0	1	Pre-post study with non-randomized controls	0	0	3. Urban-rural mix	2	1660	2	no intervention	training + printed STG + poster + printed job aid + peer education				Podhipak A, Varavithya W, Punyaratabandhu P, Vathanophas K, Sangchai R. Impact of an educational program on the treatment practices of diarrheal diseases among pharmacists and drugsellers. Southeast Asian Journal of Tropical Medicine and Public Health, 1993;24(1):32-39.
10100001	0	1	0	0	0	0	1	0	0	0	1	0	0	AFRO	Kenya	0	0	1	1992	0	1	Pre-post study with non-randomized controls	0	0	3. Urban-rural mix	1	330	2	no intervention	training + pamphlet for HCP + poster for HCP + printed materials for patients				Goel P, Makhulo J, Mwangi G. Working with pharmacists in Kenya. Dialogue on Diarrhoea [Internet]. 1993 Dec - 1994 Feb [cited 2008 Dec 11]; 55:4. Appropriate Health Resources and Technologies Action Group, London, UK. Available from: http://www.diarrhoea.org/dd/pdf/dd55.pdf.
10100002	0	1	3	0	0	0	1	0	0	0	1	0	0	SEARO	Indonesia	0	0	1	1992	0	1	Pre-post study with randomized controls	1	0	1. Urban +/- periurban	2	680	2	no intervention	training + poster for HCP + printed job aid + printed materials for patients				Ross Degnan D, Soumerai SB, Goel PK, Bates J, Makhulo J, Dondi N, Sutoto, Adi D, Ferraz-Tabor L, Hogan R. The impact of face-to-face educational outreach on diarrhea treatment in pharmacies. Health Policy and Planning, 1996; 11(3):308-318.
10200001	1	0	1	1	0	0	0	0	0	0	0	0	0	AMRO	Trinidad and Tobago	0	1	0	1994.5	0	1	Pre-post study with non-randomized controls	0	0	3. Urban-rural mix	3	3890	2	no intervention	training + printed STG + printed literature for HCP + HCP non-financial incentive				de Negri B, DiPrete Brown L, Hernandez O, Rosenbaum J, Roter D. Improving interpersonal communication between health care providers and clients. Quality Assurance Methodology Refinement Series. Bethesda, MD: Quality Assurance Project. Part 2: Case studies; p. 27-F-33.
10300001	1	0	2	1	0	0	0	0	0	0	0	0	0	SEARO	Thailand	0	1	0	1987.5	0	1	Pre-post study with randomized controls	1	0	1. Urban +/- periurban	2	1160	2	no intervention	training + audit with feedback + peer review				Ruangkanchanasetr, S. Laboratory investigation utilization in pediatric out-patient department Ramathibodi Hospital. J Med Assoc Thai, 1993; 76(Suppl 2): 194-208.
10300002	1	0	2	1	0	0	0	0	0	0	0	0	0	SEARO	Thailand	0	1	0	1987.5	0	1	Pre-post study with randomized controls	1	0	1. Urban +/- periurban	2	1160	2	no intervention	training + audit with feedback				Ruangkanchanasetr, S. Laboratory investigation utilization in pediatric out-patient department Ramathibodi Hospital. J Med Assoc Thai, 1993; 76(Suppl 2): 194-208.
11300001	1	0	0	1	1	0	0	0	0	0	0	0	0	AFRO	Zambia	0	1	0	1991	0	1	Interrupted time series with no controls	0	1	5. Rural only	1	400	1	audit with feedback					Van der Hoek, W. Prescription audit for antibiotics in a district hospital. Tropical Doctor, April 1994;85-86.
11400001	0	0	1	0	0	0	0	0	0	0	0	0	1	AFRO	Kenya	1	0	0	1994	0	0	Pre-post study with non-randomized controls	0	0	6. Unclear or not stated	1	260	2	no intervention	audit with feedback				Thuo HM, Gelders SFAM. Multi-feedback approach to rational drug use: using inpatient drug use indicators as an intervention tool. Presented at International Conference on the Rational Use of Medicines (ICIUM), 1997.
12000001	1	0	1	1	0	0	0	1	0	0	0	0	0	SEARO	Indonesia	0	1	0	1994	0	0	Pre-post study with randomized controls	1	0	6. Unclear or not stated	2	890	2	no intervention	training + supervision				Widyastuti S, Dwiprahasto I, Andajaningsih, Bakri Z. The impact of problem-based rational drug use training on prescribing practices, cost reallocations and savings in primary care facilities. Poster presented at International Conferences on Improving Use of Medicines (ICIUM), Chiang Mai, Thailand, 1997. Available on the web at: http://mednet3.who.int/icium/icium1997/posters/2b4_text.html, access…
13200001	0	1	0	1	0	1	0	0	0	0	0	0	0	AFRO	Uganda	1	1	0	1997.5	0	1	Pre-post study with non-randomized controls	0	0	5. Rural only	1	280	2	reduction in service fee	improved pharmaceutical system + improved management information system + community education group meetings + increased HCP salary + flat user fee covering all services				Amone J, Asio S, Cattaneo A, Kweyatulira AK, Macaluso A, Maciocco G, Mukokoma M, Ronfani L, Santini S. User fees in private non-for-profit hospitals in Uganda: a survey and intervention for equity. International Journal for Equity in Health, 2005; 4(1):6. Accessed http://www.equityhealth.com/content/4/1/6 on 11/15/06.
13500001	1	1	1	1	0	1	0	0	1	0	1	1	0	SEARO	India	0	1	0	2000.5	0	1	Post-only study with randomized controls	1	0	5. Rural only	1	470	2	no intervention	training + poster for HCP + printed job aid + support from community + community education meetings + home visits + printed materials for community + social marketing				Bhandari N, Mazumder S, Bahl R, Martines J, Black RE, Bhan MK, and the Infant feeding study group. An Educational Intervention to Promote Appropriate Complementary Feeding Practices and Physical Growth in Infants and Young Children in Rural Haryana, India. Journal of Nutrition, 2004; 134: 2342-2348.
14000001	0	0	3	0	0	0	0	0	0	0	0	1	0	AFRO	South Africa	0	0	1	1999.5	0	1	Pre-post study with randomized controls	1	0	5. Rural only	3	3050	2	no intervention	training + supervision + patient education home visits + non-performance-based financial incentive for HCP				Clarke M, Dick J, Zwarenstein M, Lombard CJ, Diwan VK. Lay health worker intervention with choice of DOT superior to standard TB care for farm dwellers in South Africa: a cluster randomised control trial. Int J Tuberc Lung Dis. 2005; 9(6):673-9.
15600001	1	0	1	1	0	1	0	0	0	0	0	0	0	EURO	Estonia	1	0	0	1996.5	0	1	Interrupted time series with no controls	0	1	3. Urban-rural mix	3	.	1	training + telemedicine support from high-income country + provision of equipment					Kohler F, Schierbaum C, Konertz W, Schneider M, Kern H, Int E, Tael K, Siigur U, Kleinfeld K, Buhlmeyer K, Fotuhi P, Winter SF. Partnership for the heart German-Estonian health project for the treatment of congenital heart defects in Estonia. Health Policy, 2005;73:151-159.
15800001	1	0	3	1	0	1	0	0	1	0	1	1	0	AFRO	South Africa	0	1	0	1998	0	1	Pre-post study with randomized controls	1	0	1. Urban +/- periurban	3	3290	2	no intervention	training + supervision + problem solving meetings + support for HCP from non-supervisor + HCP self-assessment				Lewin S, Dick J, Zwarenstein M, Lombard CJ. Staff training and ambulatory tuberculosis treatment outcomes: a cluster randomized controlled trial in South Africa. Bulletin of the World Health Organization, 2005;83(4):250-259.
16100001	0	0	3	1	0	0	0	0	0	0	0	0	0	EMRO	Iran (Islamic Republic of)	0	1	0	2002	0	1	Pre-post study with randomized controls	1	0	3. Urban-rural mix	2	1690	2	no intervention	training				Mohagheghi MA, Mosavi-Jarrahi A, Khatemi-Moghaddam M, Afhami A, Khodi S, Azemoodeh O. Community-based outpatient practice of antibiotics use in Tehran. Pharmacoepidemiology and Drug Safety, 2005; 14: 135-38.
16200001	0	0	3	1	0	0	0	0	0	0	0	0	0	SEARO	India	0	1	0	2002	0	1	Post-only study with randomized controls	1	0	3. Urban-rural mix	1	470	2	clinical training only	training (clinical & counseling) + pamphlet for HCP & patient				Mohan P, Iyengar SD, Martines J, Cousens S, Sen K. Impact of counselling on careseeking behaviour in families with sick children: cluster randomised trial in rural India. British Medical Journal, 2004;329(7460):266-, originally published online 20 Jul 2004; doi:10.1136/bmj.38149.703380.47
16400001	1	1	0	1	0	0	1	0	0	0	1	1	0	AFRO	Nigeria	0	1	0	1997.5	0	1	Pre-post study with non-randomized controls	0	0	1. Urban +/- periurban	1	270	2	no intervention	training + provision of condoms + community education group meetings + printed materials for community + community education video + other community education activities				Okonofua FE, Coplan P, Collins S, Oronsaye F, Ogunsakin D, Ogonor JT, Kaufman JA, Heggenhougen K. Impact of an intervention to improve treatment-seeking behavior and prevent sexually transmitted diseases among Nigerian youths. International Journal of Infectious Diseases, 2003; 7:61-73.
16600001	1	0	2	1	0	1	1	0	1	0	1	1	1	AMRO	Peru	0	1	0	2000	0	1	Post-only study with randomized controls	1	0	2. Periurban only	2	1950	2	no intervention	training + printed recording form + HCP printed flipchart + community education group meeting + community education printed materials + accreditation				Penny ME, Creed-Kanashira HM, Robert RC, Narro MR, Caulfield LE, Black RE. Effectiveness of an educational intervention delivered through the health services to improve nutrition in young children: a cluster-randomised controlled trial. The Lancet, 2005; 365: 1863-1872.
17190101	1	0	2	0	0	1	0	0	0	0	1	0	0	AFRO	Zimbabwe	0	1	0	1996.5	0	1	Pre-post study with randomized controls	1	0	5. Rural only	1	670	3	no intervention	supervision on stock management (placebo)	supervision on STG			Trap B, Todd CH, Moore H, Laing R. The impact of supervision on stock management and adherence to treatment guidelines: a randomized controlled trial. Health Policy and Planning, 2001;16(3):273-280.
17190102	1	0	2	0	0	1	0	0	0	0	1	0	0	AFRO	Zimbabwe	0	1	0	1996.5	0	1	Pre-post study with randomized controls	1	0	5. Rural only	1	670	3	no intervention	supervision on STG (placebo)	supervision on stock management			Trap B, Todd CH, Moore H, Laing R. The impact of supervision on stock management and adherence to treatment guidelines: a randomized controlled trial. Health Policy and Planning, 2001;16(3):273-280.
17300001	0	0	1	0	0	0	0	0	0	0	0	1	0	AFRO	Mali	0	0	1	2001.5	0	1	Post-only study with randomized controls	1	0	5. Rural only	1	250	2	no intervention	training + printed recording form + printed STG + instructions from referral HCP + community education meetings				Winch PJ, Bagayoko A, Diawara A, Kane M, Thiero F, Gilroy K, Daou Z, Berthe Z, Swedberg E. Increases in correct administration of chloroquine in the home and referral of sick children to health facilities through a community-based intervention in Bougouni District, Mali. Transactions of the Royal Society of Tropical Medicine and Hygiene, 2003;97:481-90.
17500001	1	0	3	0	0	1	0	0	0	0	0	0	0	AMRO	Peru	0	1	0	1997.5	0	1	Pre-post study with randomized controls	1	0	2. Periurban only	2	2110	2	no intervention	training + printed manual for HCP + supervision + group meeting with HCP + printed materials for community + community education video				Yeager BA, Huttly SR, Diaz J, Bartolini R, Marin M, Lanata CF. An intervention for the promotion of hygienic feces disposal behaviors in a shanty town of Lima, Peru. Health Education Research, 2002;17(6):761-73.
18000001	1	0	2	1	0	1	0	1	1	0	0	0	0	AMRO	Nicaragua	0	1	0	2004.5	0	1	Pre-post study with randomized controls	1	0	6. Unclear or not stated	1	1160	4	no intervention	printed STG	training + printed pamphlet for HCP + medical equipment + printed materials for patients + social marketing	training + printed pamphlet for HCP + printed STG + medical equipment + printed materials for patients + social marketing		Hubacher D, Vilchez R, Gmach R, Jarquin C, Medrano J, Gadea A, Grey T, Pierre-Louis B. The impact of clinician education on IUD uptake, knowledge and attitudes: results of a randomized trial. Contraception, 2006;73:628-633.
18100001	1	0	2	0	0	0	0	0	0	0	0	1	0	AFRO	Ghana	0	0	1	1999	0	1	Post-only study with randomized controls	1	0	5. Rural only	1	400	2	training + printed recording form + printed STG + supervision + second opinion + provision of drugs	training + printed recording form + printed STG + supervision + second opinion + pre-packaged drugs + provision of drugs				Afenyadu GY, Agyepong IA, Barnish G, Adjei S. Improving access to early treatment of malaria: a trial with primary school teachers as care providers. Trop Med Int Health. 2005 Oct;10(10):1065-72.
18100002	1	0	3	0	0	0	0	0	0	0	0	1	0	AFRO	Ghana	0	0	1	1999	0	1	Post-only study with randomized controls	1	0	5. Rural only	1	400	2	supervision (monthly)	supervision (every 2 months)				Afenyadu GY, Agyepong IA, Barnish G, Adjei S. Improving access to early treatment of malaria: a trial with primary school teachers as care providers. Trop Med Int Health. 2005 Oct;10(10):1065-72.
19000001	1	0	0	1	0	1	0	1	0	0	0	0	0	EMRO	Egypt	0	1	0	1978	0	1	Pre-post study with non-randomized controls	0	0	5. Rural only	2	370	3	no intervention	less-intense training + drug supply	more-intense training + printed job aid + supervision + problem solving meetings + drug supply + improvement of drug supply logistics + strengthen data collection + community education (meetings, home, printed) + HCP financial incentive			Miller P, Hirschhorn N. The effect of a National Control of Diarrheal Diseases Program on mortality: the case of Egypt. Social Science and Medicine, 1995; 40(10):S1-S30.
19300001	0	0	1	0	0	0	0	0	0	0	0	1	0	SEARO	Bangladesh	0	0	1	1985.5	0	1	Interrupted time series with no controls	0	1	5. Rural only	1	240	2	no intervention	training + supervision + community education group meetings				Ahmed NU, Zeitlin MF, Beiser AS, Super CM, Gershoff SN. A longitudinal study of the impact of behavioural change intervention on cleanliness, diarrhoeal morbidity and growth of children in rural Bangladesh. Social Science & Medicine, 1993; 37(2): 159-171.
20500001	0	0	1	0	0	0	0	0	0	1	0	0	0	AMRO	Colombia	0	0	1	1979	0	1	Pre-post study with non-randomized controls	0	0	1. Urban +/- periurban	2	1060	2	no intervention	training				Alzate H. Effect of formal sex education on the sexual knowledge and attitudes of Colombian medical students. Archives of Sexual Behavior, 1982;11(3):201-214
21100001	0	0	2	0	0	0	0	0	1	0	0	0	0	AMRO	Brazil	0	0	1	1988.5	0	1	Post-only study with randomized controls	1	0	1. Urban +/- periurban	2	2750	2	no intervention	training + supervision + community education home visits				Barros FC, Halpern R, Victora CG, Teixeira AMB, Béria JU. Promoção da amamentação em localidade urbana da região sul do Brasil: estudo de intervenção randomizado [A randomized intervention trial to increase breast-feeding prevalence in southern Brazil]. Revista de Saúde Pública. 1994; 28(4): 277-83.[article in Brazilian Portuguese].
21200001	0	0	3	0	0	1	0	0	1	0	0	0	0	AMRO	Argentina, Brazil, Cuba, Mexico	0	0	1	1990	0	1	Pre-post study with randomized controls	1	0	1. Urban +/- periurban	5	2720	2	no intervention	training + printed literature for HCP + supervision + new HF + patient education home visits + printed material for patients + patient social support person + emergency telephone line + HCP salary				Belizán JM, Barros F, Langer A, Farnot U, Victora C, Villar J. Impact of health education during pregnancy on behavior and utilization of health resources. Latin American Network for Perinatal and Reproductive Research. Am J Obstet Gynecol. 1995;173(3 Pt 1):894-9.
21800001	0	0	0	1	1	1	0	1	0	0	0	0	0	EURO	Russian Federation	0	1	0	1986.5	0	1	Pre-post study with non-randomized controls	0	0	1. Urban +/- periurban	3	.	2	no intervention	training + posters for HCP + printed literature for HCP + supervision + community education group meetings + printed materials for community + printed materials for patients + one-on-one patient education meetings				Britov AN, Zhukovskii GS, Sviderskii VG, Varlamova TA, Liubimova LV, Naumova VV, Deev AD, Spizhovyi VN, Adon'ev BI, Grishenko EA, Konstantinova VV, Popova ES. [The results of conducting a program for the supplementary education of medical workers in the problems of preventing and treating arterial hypertension (a population study)]. Kardiologiia. 1992;32(7-8):68-73. [Article in Russian]
22800001	1	0	0	0	0	1	0	0	0	0	0	1	0	AFRO	Ghana	0	1	0	1996	0	1	Pre-post study with randomized controls	1	0	5. Rural only	1	380	4	training + TBA supervision + provision of drugs + management information system	training (in-service & pre-service) + supervision (CHNs & TBAs) + structured stock ordering + drug provision + management information system + village committee oversight of HCP + community education group meetings + revolving drug funds	training (in-service) + supervision (CHNs & TBAs) + provision of drugs + provision of HFs + management information system + outreach + village committee oversight of HCP + nonmedical equipment for HCP	training (in-service & pre-service) + supervision (CHNs & TBAs) + structured stock ordering + provision of drugs + provision of HFs + management information system + outreach + village committee oversight of HCP + community education group meetings + revol		Phillips JF, Nyonator FK, Jones TC, Ravikumar S. Chapter 6: Evidence-based scaling-up of health and family planning service innovations in Bangladesh and Ghana. Pp. 113-134. In: Simmons R, Fajans P, Ghiron L. (editors) Scaling up health service delivery: from pilot innovations to policies and programmes. World Health Organization, Geneva, 2007. available at: http://who.int/reproductive-health/pub…
23300001	1	0	0	0	0	1	0	0	0	0	1	1	0	EMRO	Tunisia	0	1	0	1983.5	0	1	Pre-post study with non-randomized controls	0	0	5. Rural only	2	1180	4	no intervention	training + supervision + community education home visit + printed materials for community	Provision of HF	training + supervision + provision of HF + community education home visit + printed materials for community		Coeytaux FM, Kilani T, McEvoy M. The role of information, education, and communication in family planning service delivery in Tunisia. Studies in Family Planning, 1987;18(4):229-234.
23800001	1	1	0	1	0	1	0	0	0	0	0	0	0	AFRO	Niger	0	1	0	1993	0	1	Pre-post study with non-randomized controls	0	0	5. Rural only	1	240	3	no intervention	training + supervision + generic drug substitution + drug stock management system + drug supply + financial management system + resource control given to community organization + resource control given to HF + larger user fee per illness episode, in area w	training + supervision + generic drug substitution + drug stock management system + drug supply + financial management system + resource control given to community organization + resource control given to HF + smaller fee per illness episode, in area with			Diop F, Yazbeck A, Bitran R. The impact of alternative cost recovery schemes on access and equity in Niger. Health Policy and Planning, 1995;10(3):223-240.
24300001	1	0	3	0	0	0	0	0	0	0	0	1	0	AMRO	Guatemala	0	0	1	1990	0	1	Pre-post study with randomized controls	1	0	5. Rural only	2	950	2	non-interactive training	interactive training + printed STG				Bailey JE, Coombs DW. Effectiveness of an Indonesian model for rapid training of Guatemalan health workers in diarrhea case management. Journal of Community Health, 1996; 21(4): 269-276.
24400001	0	0	0	0	0	0	0	0	0	0	0	1	0	SEARO	Indonesia	0	0	1	1989.5	0	1	Pre-post study with non-randomized controls	0	0	5. Rural only	2	620	2	no intervention	social marketing + non-performance-based non-financial incentive for HCP				Elder J, Reis T, Satoto, Suwandi R. Healthcom Indonesia. The Use of Radio Spots to Improve Performance and Motivation of Kader. Hygie. 1992; 11(4): 21-25
25000001	1	0	3	0	1	1	0	0	0	0	0	1	0	AFRO	Kenya	0	1	0	2004	0	1	Pre-post study with randomized controls	1	0	5. Rural only	1	460	4	no intervention	pamphlet for HCP + academic detailing for HF-based HCP + social marketing	pamphlet for HCP + academic detailing for community-based HCP + social marketing	pamphlet for HCP + academic detailing for community- and HF-based HCP + social marketing		Wesson J, Olawo A, Bukusi V, Solomon M, Pierre-Louis B, Stanback J, Janowitz B. Reaching providers is not enough to increase IUD use: a factorial experiment of 'academic detailing' in Kenya. Journal of Biosocial Science, 2008; 40(1): 69-82.
26300001	0	1	0	0	0	1	0	0	0	0	0	0	0	SEARO	Bangladesh	0	1	0	1986.5	0	1	Pre-post study with non-randomized controls	0	0	5. Rural only	1	260	2	no intervention	supervision + provision of drugs + provision of equipment + provision of HF + outreach + referral chain				Fauveau V, Stewart K, Khan SA, Chakraborty J. Effect on mortality of community-based maternity-care programme in rural Bangladesh. Lancet. 1991; 338(8776): 1183-1186.
27390101	0	0	0	0	0	1	0	0	0	0	0	1	0	SEARO	Thailand	0	0	1	1989.5	0	1	Pre-post study with non-randomized controls	0	0	5. Rural only	2	1490	2	training	training + immunization supply + mass immunization + community education meetings + home visits + community education radio				Chongsuvivatwong V, Bujakorn L, Kanpoy V, Treetrong R. Control of neonatal tetanus in southern Thailand. Int J Epidemiol. 1993; 22(5): 931-935.
27390102	0	0	1	0	0	1	0	0	0	0	0	1	0	SEARO	Thailand	0	0	1	1988.5	0	1	Interrupted time series with no controls	0	1	5. Rural only	2	1320	1	training + immunization supply + mass immunization + community education meetings + home visits + community education radio					Chongsuvivatwong V, Bujakorn L, Kanpoy V, Treetrong R. Control of neonatal tetanus in southern Thailand. Int J Epidemiol. 1993; 22(5): 931-935.
27600001	1	0	1	0	0	1	0	0	0	0	0	0	0	AFRO	Mali	0	1	0	2001	0	1	Post-only study with randomized controls	1	0	4. Town +/- rural	1	240	2	no intervention	training + poster for HCP + supervision				Winch PJ, Bagayoko A, Diawara A, Kané M, Thiéro F, Gilroy K, Daou Z, Berthé Z, Swedberg E. Increases in correct administration of chloroquine in the home and referral of sick children to health facilities through a community-based intervention in Bougouni District, Mali. Transactions of the Royal Society of Tropical Medicine & Hygiene, 2003;97(5):481-490.
28000001	1	0	0	1	0	1	0	0	0	0	0	0	0	AFRO	Democratic Republic of the Congo	0	1	0	1983	0	1	Interrupted time series with no controls	0	1	5. Rural only	1	.	1	training + supervision + provision of HF + hire new HCP					Chahnazarian A, Ewbank D, Makani B, Ekouevi K. Impact of selective primary care on childhood mortality in a rural health zone of Zaire. Page 242-243. In: Joseph E, Vernon A. editors. Applied Research in the Africa Child Survival Initiative. A Compendium of USAID-Supported Research in the ACSI-CCCD Project, 1982-1993. USAID, USDHHS. 1994.
28400001	1	0	1	0	0	0	0	0	0	0	0	1	0	AFRO	Ethiopia	0	0	1	1990	0	1	Pre-post study with randomized controls	1	0	5. Rural only	1	250	2	printed recording form + support from community	training + printed recording form + supervision + support from community				Ayele F, Desta A, Larson C. The functional status of community health agents: a trial of refresher courses and regular supervision. Health Policy and Planning, 1993; 8(4): 379-384.
28600001	1	0	0	0	0	0	0	1	0	0	1	0	0	SEARO	Nepal	0	1	0	1995.5	0	1	Pre-post study with non-randomized controls	0	0	5. Rural only	1	220	2	no intervention	training				Baral JP, Bhattarai S, Thapa MR, Ghimire K, Burathoki K. Effectiveness of training of basic health workers in leprosy control programme. Indian Journal of Leprosy, 1998; 70(suppl): 23S-31S.
28600002	0	0	0	0	0	0	0	0	0	0	0	1	0	SEARO	Nepal	0	0	1	1995.5	0	1	Pre-post study with non-randomized controls	0	0	5. Rural only	1	220	2	no intervention	training				Baral JP, Bhattarai S, Thapa MR, Ghimire K, Burathoki K. Effectiveness of training of basic health workers in leprosy control programme. Indian Journal of Leprosy, 1998; 70(supplement): 23S-31S.
28700001	1	1	2	1	0	1	0	1	1	0	0	0	0	AFRO	Nigeria	1	1	0	1999.5	0	1	Pre-post study with randomized controls	1	0	3. Urban-rural mix	1	270	2	no intervention	training				Bawa SB, Olumide EAA. The effect of training on the reporting of notifiable diseases among health workers in Yobe State, Nigeria. The Nigerian Postgraduate Medical Journal, 2005; 12(1):1-5.
30000001	0	0	2	0	0	0	0	0	0	0	0	1	0	SEARO	Bangladesh	0	0	1	1996.5	0	1	Post-only study with randomized controls	1	0	1. Urban +/- periurban	1	350	2	no intervention	training + supervision + community education home visit + HCP salary + referral chain				Haider R, Ashworth A, Kabir I, Huttly SR. Effect of community-based peer counselors on exclusive breastfeeding practices in Dhaka, Bangladesh: a randomized controlled trial. Lancet, 2000;356(9242):1643-47.
30600001	1	0	2	1	1	0	0	0	0	0	0	0	0	WPRO	Lao People's Democratic Republic	1	1	0	1999.5	0	1	Pre-post study with randomized controls	1	0	1. Urban +/- periurban	1	280	2	no intervention	audit with feedback				Kounnavong S, Wahlstrom R, Sisounthone B, Panyanouvong A, Southammavong T. Effectiveness of feedback for improving case management of malaria, diarrhea, and pneumonia: a randomized controlled trial at provincial hospitals in Lao PDR. Paper presented at: Second International Conference on Improving Use of Medicines (ICIUM); March 30 - April 2, 2004; Chiang Mai, Thailand. [cited April 11, 2010]. Av…
30800001	1	0	1	0	0	0	0	0	0	0	0	0	1	SEARO	Thailand	1	1	0	2001.5	0	0	Interrupted time series with no controls	0	1	4. Town +/- rural	2	1900	1	social health insurance					Kanjanarat P, Impact of the 30-Baht health insurance policy on hospital drug utalization in Thailand. (PhD Dissertation). University of Florida. Chair: Almut G. Winterstein. 2005. 192 pages.
31300001	0	0	2	0	0	0	0	0	0	0	0	1	0	SEARO	Thailand	0	0	1	1988.5	0	1	Pre-post study with randomized controls	1	0	5. Rural only	2	1320	2	no intervention	training + community education group meetings				Jintaganont P, Stoeckel J, Butara S. The Impact of Oral Rehydration Therapy Program in Southern Thailand. American Journal of Public Health, 1988; 78(10): 1302-1304
31600001	1	0	1	0	0	0	0	0	0	0	0	0	1	AFRO	Cameroon	0	1	0	1990.5	0	1	Pre-post study with non-randomized controls	0	0	5. Rural only	1	870	2	no intervention	introduction of consultation fee + introduction of drug fee + provision of drugs				Litvack J, Bodart C. The impact of raising fees and service quality: A field experiment in Cameroon. In: Shaw RP, Ainsworth M, editors. Financing Health Services through User Fees and Insurance: Case Studies from Sub-Saharan Africa. World Bank Discussion Papers No. 294, Africa Technical Department Series, 1995. The World Bank: Washington, D.C. ISSN/ISBN 0-8213-3396-8. pages 123-140.
32200001	1	0	2	0	0	0	0	0	0	0	0	1	1	AMRO	Honduras	0	1	0	2001	0	1	Pre-post study with randomized controls	1	0	5. Rural only	2	1030	4	no intervention	conditional cash transfers	training + quality improvement team	training + quality improvement team + conditional cash transfers		Morris SS, Flores R, Olinto P, Medina JM. Monetary incentives in primary health care and effects on use and coverage of preventive health care interventions in rural Honduras: cluster randomised trial. Lancet, 2004; 364: 2030-2037.
32300001	0	0	0	0	0	0	0	0	0	0	0	1	1	SEARO	Thailand	0	0	1	1994	0	1	Pre-post study with non-randomized controls	0	0	5. Rural only	2	2400	2	helminth treatment for community	training + community education group meetings + printed materials for community + community education video + helminth treatment for community				Muennoo C, Achwanichkul W, Sa-nguankiat S, Pubampen S, Maipanich W, Anataphruti M, Waikagul J. The impact of primary health care intervention on reinfection of soil-transmitted helminths in the community. Southeast Asian Journal of Tropical Medicine and Public Health, 1997; 28(4): 816-819.
32500001	0	0	0	0	0	0	0	0	0	0	0	1	0	AFRO	Nigeria	0	0	1	1994.5	0	0	Pre-post study with non-randomized controls	0	0	5. Rural only	1	170	2	no intervention	training + community education home visit + community education video				Akpede GO, Omotara BA. Oral rehydration at home - with a little help from friends. World Health Forum, 1997; 18(1):75-79.
32800001	0	0	3	0	0	0	0	0	0	1	0	0	0	AMRO	Costa Rica, Jamaica,Trinidad	0	0	1	2002	0	1	Pre-post study with randomized controls	1	0	1. Urban +/- periurban	5	5350	2	no intervention	training + printed literature for HCP				Ali J, McDonald A, Newnham M. Improving medical undergraduate trauma education through the trauma evaluation and management programme at Mona. West Indian Medical Journal 2003; 52(1):45-48
33600001	0	0	0	0	0	0	0	1	0	0	0	0	0	AMRO	Mexico	0	0	1	2000.5	0	1	Pre-post study with non-randomized controls	0	0	1. Urban +/- periurban	3	6180	2	no intervention	training				Arreola-Risa C, Mock C, Herrera-Escamilla AJ, Contreras I, Vargas J. Costeffectiveness and benefit of alternatives to improve training for prehospital trauma care in Mexico. Prehospital and Disaster Medicine, 2004;19(4):318-325.
36400001	0	0	3	1	0	1	0	0	0	0	0	0	0	SEARO	Thailand	1	0	0	1977	0	1	Post-only study with randomized controls	1	0	5. Rural only	2	450	2	no intervention	training				Dusitsin N, Varakamin S, Ningsanon P, Chalapati S, Boonsiri B, Gray RH. Post-partum tubal ligation by nurse-midwives and doctors in Thailand. Lancet, 1980;1(8169):638-639.
36700001	0	0	2	0	0	1	0	0	0	0	0	0	0	SEARO	Indonesia	0	0	1	2002	0	1	Post-only study with randomized controls	1	0	1. Urban +/- periurban	2	730	2	training	training + printed recording form + supervision + equipment				Fahdhy M, Chongsuvivatwong V. Evaluation of World Health Organization partograph implementation by midwives for maternity home birth in Medan, Indonesia. Midwifery. 2005; 21(4):301-10.
37200001	1	0	1	1	1	1	0	1	0	0	0	1	0	SEARO	Sri Lanka	0	1	0	1982.5	0	1	Pre-post study with non-randomized controls	0	0	3. Urban-rural mix	2	320	2	no intervention	training + printed recording form + group problem solving meetings + facility repair				Fisher AA, de Silva V. Satisfied IUD acceptors as family planning motivators in Sri Lanka. Studies in Family Planning. 1986 Sep-Oct; 17(5): 235-42.
38500001	1	0	2	1	0	1	0	0	0	0	1	0	1	AFRO	United Republic of Tanzania	0	1	0	1992.5	1	1	Pre-post study with randomized controls	1	0	3. Urban-rural mix	1	170	2	no intervention	training + printed STGs + supervision + provision of drugs and condoms + provision of equipment + facilities repair + create referral clinic + resource control to local health agency + community education group meeting + one-on-one patient education meetin				Hayes R. Improved STD treatment: a message of hope. Special report: Tanzania. AIDS Analysis Africa. 1995;5(5):10-1.
38600001	0	0	3	0	0	0	0	0	0	0	0	1	0	EMRO	Pakistan	0	0	1	2001	0	1	Pre-post study with randomized controls	1	0	2. Periurban only	1	480	2	no intervention	training				Gul A, Ali BS. The onset and duration of benefit from counselling by minimally trained counsellors on anxiety and depression in women. Journal of the Pakistan Medical Association, 2004; 54(11): 549-552.
39300001	1	0	2	0	0	1	0	0	0	0	0	0	0	WPRO	China	1	1	0	2000.5	1	1	Pre-post study with randomized controls	1	0	1. Urban +/- periurban	2	1000	2	no intervention	training				Huang J, Jiang D, Wang X, Liu Y, Fennie K, Burgess J, Williams AB. Changing knowledge , behavior, and practice related to universal precautions among hospital nurses in China. The Journal of Continuing Education in Nursing, 2002; 33(5):217-224.
40000001	1	1	0	0	0	0	0	0	0	0	0	1	0	EMRO	Pakistan	1	1	0	1998	0	1	Post-only study with randomized controls	1	0	5. Rural only	1	450	2	no intervention	training + printed STG + non-supervisors support HCP + outreach at HF + provision of medical supplies + patient registration system + patient education home visit				Jokhio AH, Winter HR, Cheng KK. An intervention involving traditional birth attendants and perinatal and maternal mortality in Pakistan. Obstetrical and Gynecological Survey, 2005;60(10):641-642.
40700001	1	0	1	1	0	0	0	0	0	0	0	0	0	AMRO	Mexico	0	1	0	1999	0	1	Post-only study with randomized controls	1	0	5. Rural only	3	5030	2	training + supervision by supervisors not trained in IPC/C + home visits	training + printed STG + supervision by supervisors trained in IPC/C + self-assessment + home visits + nonmedical equipment				Kim YM, Figueroa ME, Martin A, Silva R, Acosta SF, Hurtado M, Richardson P, Kols A. Participatory supervision with provider self-assessment improves doctor-patient communication in rural Mexico. Operations Research Report 2(12). Bethesda, MD: Published for the U.S. Agency for International Development (USAID) by the Quality Assurance Project. 2002. Available from: http://www.qaproject.org/pubs/pd…
40800001	1	0	2	0	0	1	0	0	0	0	0	0	0	SEARO	Indonesia	0	1	0	1997.5	0	1	Pre-post study with randomized controls	1	0	3. Urban-rural mix	2	670	3	training	training + self-assessment	training + peer review + self-assessment			Abdallah H. Cost-effectiveness of self-assessment and peer review in improving family planning provider-client communication in Indonesia. Bethesda, Maryland (USA); Quality Assurance Project; May 2002. 24 p. Case Study. Supported by the U.S. Agency for International Development (USAID). Contract No.: HRN-C-00-96-900013.
41200001	1	0	3	1	0	1	0	0	0	0	0	0	0	EURO	Belarus	1	1	0	1997	0	1	Post-only study with randomized controls	1	0	3. Urban-rural mix	2	1530	2	no intervention	training + printed literature for HCP				Kramer MS, Chalmers B, Hodnett ED, Sevkovskaya Z, Dzikovich I, Shapiro S, Collet JP, Vanilovich I, Mezen I, Ducruet T, Shishko G, Zubovich V, Mknuik D, Gluchanina E, Dombrovskiy V, Ustinovitch A, Kot T, Bogdanovich N, Ovchinikova L, Helsing E. Promotion of breastfeeding intervention trial (PROBIT): a cluster-randomized trial in the Republic of Belarus. Design, follow-up, and data validation. Adva…
42000001	1	0	0	0	0	0	0	1	0	0	0	0	0	WPRO	China	0	1	0	2000.5	0	1	Pre-post study with non-randomized controls	0	0	2. Periurban only	2	1000	2	no intervention	training + provision of HF + community education group meetings + printed materials for community + community education videos + provision of contraceptives and pregnancy tests to community				Alford S, Cheetham N, Hauser D. Science and Success in Developing Countries: Holistic Programs That Work to Prevent Teen Pregnancy, HIV & Sexually Transmitted Infections. Washington, DC: Advocates for Youth, 2005. available at: http://www.advocatesforyouth.org/publications/sciencesuccess_developing.pdf, accessed Dec 11, 2008
42300001	1	0	3	1	0	1	0	0	0	0	0	0	0	AMRO + SEARO	Argentina, Cuba, Thailand	0	1	0	1997.5	0	1	Post-only study with randomized controls	1	0	3. Urban-rural mix	5	2405	2	no intervention	training + printed recording forms (classifying form & checklist) + provision of drugs + provision of medical equipment				Villar J, Ba'aqeel H, Piaggio G, Lumbiganon P, Belizan JM, Farnot U, Al-Mazrou Y, Carroli G, Pinol A, Donner A, Langer A, Nigenda G, Mugford M, Fox-Rushby J, Hutton G, Bergsjo P, Bakketeig L, Berendes H for the WHO Antenatal Care Trial Research Group. WHO antenatal care randomised trial for the evaluation of a new model of routine antenatal care. The Lancet. 2001; 357: 1551-1564.
42600001	1	0	2	1	0	0	0	0	0	0	0	0	0	AMRO	Argentina, Brazil, Cuba, Guatemala, Mexico	1	0	0	1999	0	1	Pre-post study with randomized controls	1	0	1. Urban +/- periurban	5	4130	2	no intervention	printed STG + second opinion				Althabe F, Belizan JM, Villar J, Alexander S, Bergel E, Ramos S, Romero M, Donner A, Lindmark G, Langer A, Farnot U, Cecatti JG, Carroli G, Kestler E, for the Latin American Caesarean Section Study Group. Mandatory second opinion to reduce rates of unnecessary caesarean sections in Latin America: a cluster randomised controlled trial. Lancet, 2004;363:1934-40.
43000001	1	0	1	1	0	1	0	0	0	0	1	1	0	WPRO	Malaysia	1	1	0	1989.5	0	1	Interrupted time series with no controls	0	1	5. Rural only	3	2370	2	no intervention	training + community education meetings + printed materials for community + community education video				Lye MS, Nair RC, Choo KE, Kaur H, Lai KPF. Acute Respiratory Tract Infection: a community-based intervention study in Malaysia. The Journal of Tropical Pediatrics 1996; 42(3): 138-143
43600001	1	0	2	1	0	1	0	0	0	0	1	1	0	SEARO	Nepal	1	1	0	2002	0	1	Post-only study with randomized controls	1	0	5. Rural only	1	240	2	training + printed STGs + provision of drugs and supplies + discussion with managers about drug resupply system	training + printed STGs + printed literature for HCP + supervision + provision of drugs and supplies + discussion with managers about drug resupply system + community education group meetings + printed materials for community + HCP salary + group process b				Manandhar DS, Osrin D, Shrestha BP, Mesko N, Morrison J, Tumbahangphe KM, Tamang S, Thapa S, Shrestha D, Thapa B, Shrestha JR, Wade A, Borghi J, Standing H, Manandhar M, Costello AM; Members of the MIRA Makwanpur trial team. Effect of a participatory intervention with women's groups on birth outcomes in Nepal: cluster-randomised controlled trial. Lancet. 2004; 364(9438): 970-9.
43800001	0	0	2	0	0	0	0	0	0	0	0	1	0	SEARO	India	0	1	0	1977.5	0	1	Interrupted time series with no controls	0	1	3. Urban-rural mix	1	210	1	training					Mathur HN, Damodar, Sharma PN, Jain TP. The impact of training traditional birth attendants on the utilisation of maternal health services. J Epidemiol Community Health. 1979; 33(2): 142-4.
44100001	1	0	0	0	0	0	0	0	0	0	0	0	1	WPRO	China	1	0	0	1997	0	1	Pre-post study with non-randomized controls	0	0	1. Urban +/- periurban	2	750	2	no intervention	essential drug list + enterprise-based health insurance				Meng Q, Rehnberg C, Zhuang N, Bian Y, Tomson G, Tang S. The impact of urban health insurance reform on hospital charges: A case study from two cities in China. Health Policy, 2004; 68:197-209.
45100001	1	0	0	0	0	1	0	0	0	0	1	1	0	WPRO	Papua New Guinea	0	1	0	1987	0	1	Pre-post study with non-randomized controls	0	0	5. Rural only	1	760	2	training	training + poster for HCP				Alto WA, Alk S, Pinau D, Polume H. Improving immunization coverage, a comparison between traditional MCH teams and MCH teams plus aid post orderlies. Papua New Guinea Medical Journal, 1989; 32(2):97-100.
45900001	0	1	0	1	0	1	1	0	0	0	1	1	0	SEARO	Nepal	0	1	0	1998	0	1	Interrupted time series with no controls	0	1	1. Urban +/- periurban	1	220	1	training + newsletter + printed STG + printed job aid + supervision + drug supply + public-private partnership + printed materials for community + one-on-one patient education meetings + accreditation					Newell JN, Pande SB, Baral SC, Bam DS, Malla P. Control of tuberculosis in an urban setting in Nepal: public-private partnership. Bulletin of the World Health Organization. 2004; 82(2): 92-98.
46600001	1	0	0	0	0	1	0	0	0	0	0	0	0	EURO	Turkey	1	0	0	1991	0	1	Pre-post study with non-randomized controls	0	0	1. Urban +/- periurban	3	2590	2	no intervention	training				Oz F. Impact of training on empathetic communication skills and tendency of nurses. Clinical Excellence for Nurse Practitioners, 2001; 5(1): 44-51.
47000001	0	1	1	0	0	0	1	0	0	0	1	0	0	AMRO	Mexico	0	0	1	1990.5	1	1	Pre-post study with non-randomized controls	0	0	1. Urban +/- periurban	3	3180	4	no intervention	pamphlet for HCP + poster for HCP	training + printed literature for HCP	training + pamphlet for HCP + poster for HCP + printed literature for HCP		Pick S, Reyes J, Alvarez M, Cohen S, Craige J, Troya A. AIDS prevention training for pharmacy workers in Mexico City. AIDS Care. 1996; 8(1): 55-69.
47600001	0	1	2	0	0	0	1	0	0	0	1	0	0	SEARO	Thailand	0	0	1	2000.5	0	1	Pre-post study with randomized controls	1	0	1. Urban +/- periurban	2	1900	2	no intervention	training + printed STG + supervision				Ratanajamit C, Chongsuvivatwong V, Geater AF. A randomized controlled educational intervention on emergency contraception among drugstore personnel in southern Thailand. J Am Med Womens Assoc. 2002; 57(4): 196-9, 207.
47700001	0	0	1	0	0	0	0	0	0	0	0	1	1	WPRO	Lao People's Democratic Republic	0	0	1	1996	0	1	Pre-post study with non-randomized controls	0	0	5. Rural only	1	380	2	training	training + provision of drugs + community education				Rattanavong P, Thammavong T, Louanvilayvong D, Southammavong L, Vioounalath V, Laohasiriwong W, Saowakontha S, Merkle A, Schelp FP. Reproductive health in selected villages in Lao PDR. Southeast Asian J Trop Med Public Health. 2000;31 Suppl 2:51-62.
47800001	1	0	0	0	0	1	0	0	0	0	0	0	0	SEARO	Indonesia	0	1	0	1994	0	1	Pre-post study with non-randomized controls	0	0	5. Rural only	2	890	2	no intervention	training + problem solving meetings				Robinson JS, Burkhalter BR, Rasmussen B, Sugiono R. Evaulation of immunizer-training-immunizer program in Maluku, Indonesia:an on-the-job peer training approach to improving the perforamce of health workers. 1998; 37p. Basic Support for Institutionalizing Child Survival (BASICS) Project, Arlington, VA for Project Concern International, San Diego, CA and the US Agency for International Development
48100001	0	0	2	0	0	1	0	0	0	0	0	0	0	AFRO	South Africa	0	0	1	1997	0	1	Pre-post study with randomized controls	1	0	1. Urban +/- periurban	3	3680	2	no intervention	training				Rothmann JC, Gerber JJ, Venter OM, Steyn HS, Monteith JLDK. Primary care drug therapy training: The solution for PHC nurses? Curationis: South African Journal of Nursing, 2000; 23(1): 43-52
48400001	1	0	1	1	0	0	0	1	0	0	1	1	0	EMRO	Pakistan	0	1	0	2000	0	1	Pre-post study with non-randomized controls	0	0	5. Rural only	1	470	2	no intervention	training + supervision				Ramarao S, Mir AM. Transforming relationships in Pakistani villages. Quality / Calidad / Qualité. 2004; 15: 20-34.
48700001	1	0	0	1	0	0	0	0	0	0	0	0	0	AMRO	Trinidad and Tobago	1	0	0	1985.5	0	1	Interrupted time series with no controls	0	1	1. Urban +/- periurban	3	5090	1	training + printed STG					Ali J, Adam R, Stedman M, Howard M, Williams J. Cognitive and attitudinal impact of the advanced trauma life support program in a developing country. The Journal of Trauma, 1994; 36(5): 695-702.
49000001	1	1	1	0	0	0	0	0	0	0	0	0	1	AFRO	United Republic of Tanzania	0	1	0	1994.5	0	1	Interrupted time series with non-randomized controls	0	0	1. Urban +/- periurban	1	170	2	no intervention	introduction of service fee				Hussein AK, Mujinja PG. Impact of user charges on government health facilities in Tanzania. East African Medical Journal. 1997; 74(12); 751-757.
49300001	1	1	3	0	0	1	0	1	0	0	0	1	0	AFRO	Ethiopia	0	1	0	2003.5	0	1	Post-only study with randomized controls	1	0	5. Rural only	1	130	2	training	training + printed materials for community + outreach + one-on-one patient education meetings				Shargie EB, Morkve O, Lindtjorn B. Tuberculosis case-finding through a village outreach programme in a rural setting in southern Ethiopia: community randomized trial. Bulletin of the World Health Organization, 2006; 84(2):112-9.
49500001	1	0	0	0	0	0	0	0	0	0	0	1	0	WPRO	China	0	0	1	1996.5	1	1	Pre-post study with randomized controls	1	0	5. Rural only	2	750	2	no intervention	training + pamphlet for HCP + supervision + provision of HF + community education group meetings + printed materials for community + community education radio + community education video + condoms for community + non-health community education				Wu Z, Detels R, Zhang J, Li V, Li J. Community-based trial to prevent drug use among youths in Yunnan, China. Am J Public Health. 2002; 92(12):1952-7.
49600001	0	0	0	0	0	1	0	0	0	0	0	1	0	WPRO	Philippines	0	0	1	1995	0	1	Pre-post study with randomized controls	1	0	3. Urban-rural mix	2	1030	2	large group training	small group training				Singhal N, McMillan DD, Cristobal FL, Arciaga RS, Hocson W, Franco J, Farrales R, Famor L. Problem-based teaching of birth attendants in the Phillippines. Health Care for Women International, 2001;22:569-583.
50300001	0	0	0	0	0	0	0	0	0	1	0	0	0	WPRO	Philippines	0	0	1	1993	1	1	Pre-post study with randomized controls	1	0	1. Urban +/- periurban	2	820	3	no intervention	training (non-interactive)	training (interactive)			Stiernborg M, Zaldivar SB, Santiago EG. Effect of didactic teaching and experiential learning on nursing students' AIDS-related knowledge and attitudes. AIDS Care: Psychological & Socio Medical Aspects of AIDS/HIV, 1996;8(5):601-608.
50500001	1	1	0	1	0	0	0	0	0	0	0	0	0	SEARO	Thailand	1	0	0	1996	0	1	Interrupted time series with no controls	0	1	1. Urban +/- periurban	2	2980	1	printed STG + audit with feedback + second opinion					Suwanrath-Kengpol C, Pinjaroen S, Krisanapan O, Petmanee P. Effect of a clinical practice guideline on physician compliance. International Journal of Quality in Health Care, 2004;16(4):327-332.
50800001	1	0	0	0	0	1	0	0	0	0	0	0	0	AFRO	South Africa	1	1	0	1994.5	0	1	Pre-post study with non-randomized controls	0	0	4. Town +/- rural	3	3740	2	no intervention	training + self-study materials for HCP + supervision + performance-based financial incentive + performance-based non-financial incentive				Theron, GB. Effect of the Maternal Care Manual of the Perinatal Education Programme on the abilitiy of midwives to interpret antenatal cards and partograms. Journal of Perinatology, 1999;19(6):432-435.
51200001	0	0	0	0	0	0	0	0	0	0	0	1	1	WPRO	China	0	0	1	1990.5	0	1	Pre-post study with non-randomized controls	0	0	1. Urban +/- periurban	2	340	2	no intervention	training + management information system + support from community + community education group meetings + printed materials for community + patient education home visits + introduction of new salt with measuring spoon				Tian HG, Guo ZY, Hu G, Yu SJ, Sun W, Pietinen P, Nissinen A. Changes in sodium intake and blood pressure in a community-based intervention project in China. Journal of Human Hypertension. 1995 Dec; 9(12): 959-968.
51400001	0	0	1	0	0	0	0	0	0	0	0	1	0	SEARO	Thailand	0	0	1	1998	1	1	Pre-post study with randomized controls	1	0	5. Rural only	2	2070	2	no intervention	training + provision of condoms + community education group meetings + printed materials for community + other community education				Tripiboon D. A HIV/AIDS prevention program for married women in rural northern Thailand. Australian Journal of Primary Health - Interchange, 2001; 7(3):83-91.
51600001	0	0	2	0	0	1	0	0	0	0	0	1	0	EURO	Turkey	0	1	0	1990	0	1	Post-only study with randomized controls	1	0	2. Periurban only	3	2300	2	training for midwives + printed recording form + medical information management system + patient education home visits	training for lay persons + printed recording form + medical information management system + patient education home visits + salary				Gokcay G, Bulut A, Neyzi O. Paraprofessional women as health care facilitators in mother and child health. Tropical Doctor, 1993;23(2):79-81.
52100001	0	0	0	0	0	1	0	1	0	0	0	1	0	SEARO	Bangladesh	0	1	0	1984.5	0	1	Pre-post study with non-randomized controls	0	0	5. Rural only	1	220	2	no intervention	training + provision of drugs + provision of equipment + outreach				Fauveau V, Stewart K, Khan SA, Chakraborty J. Effect on mortality of community-based maternity-care programme in rural Bangladesh. Lancet. 1991; 338(8776): 1183-1186.
52100002	0	0	0	0	0	1	0	1	0	0	0	1	0	SEARO	Bangladesh	0	1	0	1984.5	0	1	Pre-post study with non-randomized controls	0	0	5. Rural only	1	220	2	no intervention	training + provision of drugs + provision of equipment + outreach + referral chain				Fauveau V, Stewart K, Khan SA, Chakraborty J. Effect on mortality of community-based maternity-care programme in rural Bangladesh. Lancet. 1991; 338(8776): 1183-1186.
53000001	1	1	0	0	0	1	0	1	0	0	0	1	0	SEARO	Bangladesh	0	1	0	1990.5	0	1	Pre-post study with non-randomized controls	0	0	5. Rural only	1	300	2	no intervention	shift HCP outreach to HF + provision of equipment + HF upgrade				Fauveau V, Stewart K, Khan SA, Chakraborty J. Effect on mortality of community-based maternity-care programme in rural Bangladesh. Lancet. 1991; 338(8776): 1183-1186.
53400001	1	0	1	0	0	1	0	0	0	0	0	0	0	AFRO	South Africa	1	1	0	2003	0	1	Pre-post study with non-randomized controls	0	0	5. Rural only	3	2840	4	no intervention	supervision by supervisors trained with handbook	management reorganization + supervision by supervisors trained with modified matrix model	continuous quality improvement + supervision by supervisors trained with Centre for Health and Social Studies model + support from community		Uys LR, Minnaar A, Simpson B, Reid S. The effect of two models of supervision on selected outcomes. Journal of Nursing Scholarship. 2005;37(3):282-8.
54000001	1	1	0	0	0	1	0	1	0	0	0	1	0	AMRO	Colombia	0	1	0	1985	0	1	Pre-post study with non-randomized controls	0	0	5. Rural only	2	1210	3	no intervention	training + community education group meetings + community education home visits + one-on-one patient education meetings by nurse + referral system with nurses	training + community education group meetings + community education home visits + one-on-one patient education meetings by counselor + referral system with counselors			Vernon R, Rocuts K, Medina JE. The provision of natural family planning services at public health centers in Colombia. International Family Planning Perspectives, 1987;13(4):121-127.
54400001	1	1	0	1	0	1	0	0	0	0	0	0	0	AMRO	Brazil	1	0	0	1997.5	0	1	Pre-post study with non-randomized controls	0	0	6. Unclear or not stated	2	4870	2	training + printed literature for HCP + problem solving meetings + equipment	training + self-study materials for HCP + printed literature for HCP + supervision + problem solving meetings + non-supervisors help HCP + equipment				Vidal SA, Ronfani L, da Mota Silveira S, Mello MJ, dos Santos ER, Buzzetti R, Cattaneo A. Comparison of two training strategies for essential newborn care in Brazil. Bulletin of the World Health Organization, 2001;79(11):1024-31.
57200001	1	0	1	0	0	1	0	0	0	0	0	0	0	AFRO	Burkina Faso	0	1	0	1997	0	1	Pre-post study with non-randomized controls	0	0	5. Rural only	1	250	2	no intervention	fee per service				Ridde V. Fees-for-services, cost recovery, and equity in a district of Burkina Faso operating the Bamako Initiative. Bulletin of the World Health Organization. 2003; 81: 532-538.
57800001	0	1	1	1	1	1	1	0	0	0	0	0	1	AFRO	Uganda	0	1	0	2001.5	0	0	Pre-post study with non-randomized controls	0	0	3. Urban-rural mix	1	240	2	no intervention	business management training for HCP + loan fund				Seiber EE, Rosbinson-Miller A. The impact of a microfinance program on private health care providers in Uganda. Washington DC: USAID/Commercial Market Strategies Project. 2004, Mar. Number 16. 33p. Contract No.: HRN-C-00-90-00039-00. Supported by The US Agency for International Development in partnership with Abt Associates Inc. Population Services International.
57900001	1	0	1	1	0	0	0	0	0	0	0	0	1	AFRO	Burkina Faso, Cameroon, Cote d'Ivoire, Togo, G	0	1	0	1993.5	1	1	Pre-post study with non-randomized controls	0	0	6. Unclear or not stated	1	400	2	no intervention	contracting-out + involvement of local leaders				Shepard DS, Bail RN, Merritt CG. Cost-effectiveness of USAID's regional program for family planning in West Africa. Studies in Family Planning. 2003 Jun; 34(2): 117-126.
59100001	0	1	0	0	0	1	0	0	0	0	0	1	0	SEARO	Thailand	0	0	1	1994	1	1	Pre-post study with non-randomized controls	0	0	4. Town +/- rural	2	2400	2	no intervention	training + meetings between HCP and community + provision of condoms at HF + printed materials for community + other community education + social marketing + community education video + community education unspecified + condoms for community				van Griensven GJ, Limanonda B, Ngaokeow S, Ayuthaya SI, Poshyachinda V. Evaluation of a targeted HIV prevention programme among female commercial sex workers in the south of Thailand. Sexually Transmitted Infections. 1998; 74: 54-8.
59500001	1	0	2	0	0	1	0	0	0	0	0	0	0	AFRO	South Africa	0	0	1	1994	0	1	Interrupted time series with no controls	0	1	5. Rural only	3	3610	2	no intervention	removal of user fee				Wilkinson D, Gouws E, Sach M, Karim SS. Effect of removing user fees on attendance for curative and preventive primary health care services in rural South Africa. Bulletin of the World Health Organization. 2001; 79(7): 665-671.
59500002	1	0	1	0	0	1	0	0	0	0	0	0	0	AFRO	South Africa	0	0	1	1996	0	1	Interrupted time series with non-randomized controls	0	0	5. Rural only	3	3760	2	no intervention	removal of user fee				Wilkinson D, Gouws E, Sach M, Karim SS. Effect of removing user fees on attendance for curative and preventive primary health care services in rural South Africa. Bulletin of the World Health Organization. 2001; 79(7): 665-671.
59800001	0	1	1	0	0	0	0	0	0	0	1	0	1	WPRO	Cambodia	0	1	0	1996	0	1	Pre-post study with non-randomized controls	0	0	5. Rural only	1	310	2	poster for HCP and community + drug supply	educational video for HCP (considered training) and community + poster for HCP & community + drug supply				Denis MB. Improving compliance with quinine + tetracycline for treatment of malaria: evaluation of health education interventions in Cambodian villages. Bulletin of the World Health Organization. 1998; 76(Suppl. 1): 43-49.
60100001	0	1	0	0	0	0	0	0	0	0	1	0	0	AFRO	Kenya	0	0	1	1998.5	0	1	Pre-post study with non-randomized controls	0	0	5. Rural only	1	440	2	no intervention	training + printed STG + monitoring + public-private partnership + accreditation				Marsh VM. Implementation and evaluation of a shopkeeper training programme to optimise the home use of shop-bought antimalarial drugs for uncomplicated fevers in coastal Kenya. Department for International Development, UK. Final report 1 February 2002. Project No.: R7179.
60400001	1	0	1	0	0	0	0	1	0	0	0	0	0	AFRO	Ghana	0	1	0	1998	0	1	Post-only study with randomized controls	1	0	6. Unclear or not stated	1	400	2	no intervention	pre-packaged drugs + packaging fee				Yeboah-Antwi K, Gyapong JO, Asare IK, Barnish G, Evans DB, Adjei S. Impact of prepackaging antimalarial drugs on cost to patients and compliance with treatment. Bulletin of the World Health Organization, 2001;79(5):394-399.
60500001	0	1	1	0	1	1	0	0	0	0	1	0	0	AFRO	Uganda	0	0	1	2000.5	0	1	Pre-post study with non-randomized controls	0	0	1. Urban +/- periurban	1	240	2	no intervention	training + pamphlet for HCP + printed STG + poster for HCP + printed materials for patients				Tumwikirize WA, Ekwaru JP, Mohammed K, Ogwal-Okeng JW, Aupont O. Impact of a face-to-face educational intervention on improving the management of ARI in private pharmacies and drug shops in Uganda. Presented at: The Second International Conference on Improving Use of Medicines (ICIUM) 2004; 2004 March 30 - April 2 [cited 2010 April 9]; Chiang Mai, Thailand. Available from: http://www.icium.org/ic…
60600001	1	0	1	0	0	0	0	0	0	0	0	0	1	WPRO	China	1	0	0	1996	0	1	Pre-post study with non-randomized controls	0	0	1. Urban +/- periurban	2	660	2	no intervention	HF global budget + removal of fee-for-service reimbursement system + performance-based financial incentive for HF				Yip W, Eggleston K. Addressing government and market failures with payment incentives: hospital reimbursement reform in Hainan, China. Social Science and Medicine. 2004; 58(2): 267-277.
61200001	1	0	1	1	0	1	0	1	1	0	0	0	0	AFRO	South Africa	1	0	0	2002	0	1	Pre-post study with randomized controls	1	0	3. Urban-rural mix	3	2610	3	poster for HCP + printed literature for HCP	poster for HCP + printed literature for HCP + non-supervisors help HCP + in-person problem solving meetings	poster for HCP + printed literature for HCP + teleconference problem solving meetings			Bergh AM, Pattinson RC. Development of a conceptual tool for the implementation of kangaroo mother care. Acta Paediatrica, 2003;92:709-714.
61800001	0	0	2	0	0	0	0	0	0	0	0	1	0	AFRO	Democratic Republic of the Congo	0	0	1	1987.5	0	1	Pre-post study with randomized controls	1	0	5. Rural only	1	.	2	placebo training + placebo supervision + placebo community education group meetings + placebo community education home visits	training + supervision + community education group meetings + community education home visits about hygiene				Haggerty PA, Muladi K, Kirkwood BR, Ashworth A, Manunebo M. Community-based hygiene education to reduce diarrhoeal disease in rural Zaire: Impact of the intervention on diarrhoeal morbidity. International Journal of Epidemiology. 1994; 23(5):1050-1059.
61900001	1	0	0	1	0	0	0	0	0	0	0	0	0	AFRO	South Africa	0	1	0	2002.5	0	1	Pre-post study with non-randomized controls	0	0	1. Urban +/- periurban	3	2840	2	no intervention	training + printed recording form + process change to improve case management				van Zyl DG, Rheeder P. Physician education programme improves quality of diabetes care. South African Medical Journal. 2004; 94(6): 455-459.
62000001	1	0	2	1	0	0	0	0	0	0	0	0	0	AMRO	Brazil	0	1	0	1998	0	1	Post-only study with randomized controls	1	0	1. Urban +/- periurban	2	4870	2	training	training + pamphlet for HCP and patient				Pelto GH, Santos I, Goncalves H, Victora C, Martines J, Habicht J-P. Nutrition Counseling Training Changes Physician Behavior and Improves Caregiver Knowledge Acquisition. The Journal of Nutrition, 2004; 134: 357-362.
62100001	1	0	2	0	0	1	0	0	0	0	0	0	0	SEARO	Thailand	0	1	0	2001	0	1	Pre-post study with randomized controls	1	0	5. Rural only	2	1900	2	no intervention	training + printed STG + supervision				Pagaiya N, Garner P. Primary care nurses using guidelines in Thailand: a randomized controlled trial. Tropical Medicine and International Health, 2005;10(5):471-477.
63000001	0	1	0	1	0	0	0	0	0	0	0	0	0	AFRO	Uganda	0	1	0	2001	0	1	Pre-post study with non-randomized controls	0	0	1. Urban +/- periurban	1	240	2	no intervention	training + printed STG + poster for HCP + audit with feedback + problem solving meetings				Obua C, Ogwal-Okeng JW, Waako P, Aupont O, Ross-Degnan D. Impact of an educational intervention to improve prescribing by private physicians in Uganda. East African Medical Journal. 2004 Feb;Suppl: S17-S24.
63100001	1	0	0	1	1	1	0	0	0	0	1	0	0	AFRO	Zambia	0	1	0	1994.5	1	1	Pre-post study with non-randomized controls	0	0	1. Urban +/- periurban	1	350	2	no intervention	training				Faxelid E, Ahlberg M, Freudenthal S, Ndulo J, Krantz I. Quality of STD care in Zambia. Impact of training in STD management. International Journal for Quality in Health Care. 1997; 9(5): 361-366
63600001	0	1	3	0	0	0	0	0	0	0	0	1	1	AFRO	Kenya	0	1	0	1998	0	1	Post-only study with randomized controls	1	0	5. Rural only	1	440	2	training on male condoms + provision of male condoms + community education group meetings + printed materials for community + community education video + other community education	training on male and female condoms + provision of male and female condoms + community education group meetings + printed materials for community + community education video + other community education				Feldblum PJ, Chen-Mok M, Bwayo JJ, Omari M, Kuyoh M, Ryan KA. Intracluster correlation of STD prevalence in a community intervention trial in Kenya. The Lancet, 1999; 354(9187): 1356-1357.
66800001	0	0	2	0	0	0	0	0	0	0	0	1	0	SEARO	Thailand	0	0	1	1991	0	1	Post-only study with randomized controls	1	0	5. Rural only	2	1660	2	no intervention	training				Chongsuvivatwong V, Mo-Suwan L, Tayakkanonta K, Vitsupakorn K, McNiel R. Impacts of training of village health volunteers in reduction of morbidity from acute respiratory infections in childhood in southern Thailand. The Southeast Asian Journal of Tropical Medicine and Public Health, 1996;27(2):333-338.
66900001	1	0	3	1	0	0	0	0	0	0	0	0	0	WPRO	China	0	1	0	1995.5	0	1	Pre-post study with randomized controls	1	0	5. Rural only	2	660	2	no intervention	training + printed materials for community + other community education + local health network established				Cheng X, Xu X, Zhang Z, et al. Results of community intervention trial for chronic obstructive pulmonary diseases and chronic cor-pulmonale from 1992 to 1999. Zhonghua Jie He He Hu Xi Za Zhi, 2001;24(10):579-83.
67100001	1	0	3	0	0	1	0	1	0	0	1	0	0	AMRO	Brazil	0	1	0	1996	0	1	Pre-post study with randomized controls	1	0	1. Urban +/- periurban	2	4460	2	no intervention	training				Rea MF, Venancio SI, Martines JC, Savage F. Counselling on breastfeeding: assessing knowledge and skills. Bulletin of the World Health Organization, 1999; 77(6): 492-498.
67200001	0	0	2	0	0	1	0	0	0	0	0	0	0	AFRO	South Africa	0	1	0	1997	0	1	Pre-post study with randomized controls	1	0	6. Unclear or not stated	3	3680	2	no intervention	training				Meyer JC, Summers RS, Moller H. Randomized, controlled trial of prescribing training in a South African province. Medical Education, 2001(9); 35: 833-840.
67300001	0	0	0	0	0	0	0	0	0	0	0	1	0	AFRO	South Africa	0	1	0	1990.5	0	1	Pre-post study with non-randomized controls	0	0	5. Rural only	3	3320	2	no intervention	training + community education group meetings + community education home visits				Ladzani R, Steyn NP, Nel JH. An evaluation of the effectiveness of nutrition advisers in three rural areas of Northern Province. South African Medical Journal. 2000; 90(8): 811-816.
67400001	0	0	3	0	0	0	0	0	0	1	0	0	0	EMRO	Yemen	0	0	1	1998	0	1	Pre-post study with randomized controls	1	0	1. Urban +/- periurban	1	370	2	no intervention	training + printed formulary + printed STGs + printed literature for HCP + essential drug list				Hassan NAGM, Abdulla AA, Bakathir HA, Al-Amoodi AA, Aklan AM, de Vries TPGM. The impact of problem-based pharmacotherapy training on the competence of rational prescribing of Yemen undergraduate students. European Journal of Clinical Pharmacology, 2000; 55: 873-876.
68690101	1	0	0	0	0	0	0	0	0	0	0	0	1	SEARO	Nepal	0	1	0	1995.5	0	1	Interrupted time series with no controls	0	1	3. Urban-rural mix	1	220	1	training + leaflet for HCP + poster for HCP + community education radio					JHUCCP. Distance education works, Improves quality of care by stimulating client demand and provider skills. Communication Impact! 1998; 1: 1-2.
68690102	1	0	0	0	0	0	0	0	0	0	0	0	1	SEARO	Nepal	0	1	0	1995.5	0	1	Interrupted time series with no controls	0	1	3. Urban-rural mix	1	220	1	training + leaflet for HCP + poster for HCP + community education radio					JHUCCP. Distance education works, Improves quality of care by stimulating client demand and provider skills. Communication Impact! 1998; 1: 1-2.
68700001	1	0	0	0	0	0	0	0	0	0	0	1	0	SEARO	India	0	0	1	1997	0	1	Pre-post study with non-randomized controls	0	0	5. Rural only	1	420	2	training without visual aid	training with visual aid				Singh MM, Devi R, Gupta S. Effectiveness of training on the knowledge of vitamin A deficiency among Anganwadi workers in a rural area of North India. Indian Journal of Public Health. 1999; 43 (2): 79-81.
68800001	1	1	0	1	0	1	0	0	0	0	0	0	0	SEARO	Indonesia	0	1	0	1997	1	1	Pre-post study with non-randomized controls	0	0	1. Urban +/- periurban	2	1110	2	no intervention	academic detailing + poster for HCP + printed job aid				Mukti AG, Treloar C, Suprawimbarti, Asdie AH, D'Este K, Higginbotham N, Heller R. A universal precautions education intervention for health workers in Sardjito and Pku Hospital, Indonesia. Southeast Asia Journal of Tropical Medicine and Public Health. 2000; 31(2): 405-411.
68900001	1	0	0	1	0	1	0	0	0	0	0	0	0	SEARO	Thailand	0	1	0	1997.5	1	1	Pre-post study with non-randomized controls	0	0	5. Rural only	2	2070	2	no intervention	training				Lueveswanij S, Nittayananta W, Robison VA. Changing knowledge, attitudes, and practices of Thai oral health personnel with regard to AIDS: an evaluation of an educational intervention. Community Dental Health. 2000; 17:165-171.
69000001	0	0	1	1	0	1	0	0	0	0	0	1	1	SEARO	Thailand	0	0	1	1996	0	1	Pre-post study with non-randomized controls	0	0	5. Rural only	2	2980	2	no intervention	training + public-private partnerships + community education home visits + other community education + strengthen community cooperation + media promotion of health services + non-health community education				Kotchabhakdi NJ. Impact of a community-based program on early childhood development. Journal of Pediatric Health Care. 1999; 13(3 Pt 2): S17-S20.
69100003	1	0	1	1	0	1	0	0	0	0	0	0	0	EURO	Poland	1	0	0	1988.5	0	1	Pre-post study with non-randomized controls	0	0	6. Unclear or not stated	3	.	2	training (American & Polish instructors) + printed self-instruction book for HCP + team-based problem solving + group meetings to discuss results + performance-based non-financial incentives for HCP	training (Polish instructors) + printed self-instruction book for HCP + team-based problem solving + group meeting to discuss results + performance-based non-financial incentives for HCP				Kattwinkel J, Nowacek G, Cook LJ, Pietrzyk J, Borkowski V, Karasinska-Urbanik O, Molicki J, Godlewska Z, Rozanski B. A regionalized perinatal continuing education programme: successful adaptation to a foreign health care system and language. Medical Education, 1997;31:210-218.
69200001	1	1	2	0	0	0	0	0	0	0	0	0	1	AMRO	Peru	0	1	0	1997.5	0	1	Pre-post study with randomized controls	1	0	3. Urban-rural mix	2	2110	3	no intervention	training (6 modules)	training (8 modules)			Johnson KW, Young LC, Bryant D, Suresh G, Bettler RF (Pacific Institute for Research and Evaluation- Louisville Center), Berbaum ML (Health Research and Policy Centers, University of Illinois at Chicago). The Daytop drug-free treatment training evaluation. Research Monograph. Washington DC. Bureau for International Narcotics and Law Enforcement Affairs, Department of State. July 2000. 77p.
69300001	1	0	0	1	0	0	0	0	0	0	0	0	0	WPRO	China	0	1	0	1995	0	1	Pre-post study with non-randomized controls	0	0	5. Rural only	2	540	2	no intervention	training + monitoring of patient outcomes + medical information system + community education group meetings				Gu D, Gan W, Xu X, et al. [Evaluation on the effect of cardiovascular prevention program in Fangshan, Beijing] Zhonghua Liu Xing Bing Xue Za Zhi [Chinese Journal of Epidemiology]. 2001 Dec;22(6):424-7.
69400001	1	1	1	0	0	1	0	0	0	0	0	0	0	AFRO	South Africa	0	1	0	1992	1	1	Pre-post study with non-randomized controls	0	0	1. Urban +/- periurban	3	3320	2	no intervention	training + performance-based non-financial incentive				Eagle GT, Brouard PW. AIDS education for health professionals. South African Journal of Psychology. 1995; 25(1): 21-26.
69500001	0	0	1	0	0	0	0	0	0	1	0	0	0	EURO	Turkey	0	0	1	1995	0	1	Pre-post study with non-randomized controls	0	0	1. Urban +/- periurban	3	2850	2	training on ophthamology (placebo)	training on psychiatry				Arkar H, Eker D. Influence of a 3-week psychiatric training programme on attitudes toward mental illness in medical students. Social Psychiatry and Psychiatric Epidemiology. 1997; 32(3):171-176.
73000001	1	0	1	0	0	0	0	0	0	0	0	0	1	AFRO	Uganda	1	1	0	1994	0	1	Interrupted time series with no controls	0	1	3. Urban-rural mix	1	180	1	continuous quality improvement + community partnership					Omaswa F, Burnham G, Baingana G, Mwebesa H, Morrow R. Introducing quality management into primary health care services in Uganda. Bulletin of the World Health Organization.1997;75(2): 155-161.
76800001	1	0	3	0	0	1	0	0	0	0	0	0	0	AMRO	Mexico	1	0	0	1996.5	0	1	Post-only study with randomized controls	1	0	1. Urban +/- periurban	3	4260	2	no intervention	training + one-on-one patient education meetings				Langer A, Campero L, Garcia C, Reynoso S. Effects of psychosocial support during labour and childbirth on breastfeeding, medical interventions, and mothers' wellbeing in a Mexican public hospital: a randomised clinical trial. British Journal of Obstetrics and Gynaeology, 1998;105:1056-63.
77000001	1	0	3	1	0	1	0	0	0	0	1	0	1	EMRO	Sudan	0	1	0	1988	0	1	Post-only study with randomized controls	1	0	1. Urban +/- periurban	1	790	2	vaccination gate keeper + improved vaccine accessibility	training + vaccination gate keeper + improved vaccine utilization				Loevinsohn BP, Gareaballah E. Missed opportunities for immunization during visits for curative care: a randomized cross-over trial in Sudan. Bulletin of the World Health Organization. 1992; 70(3): 335-339.
77100001	1	0	3	0	0	1	0	1	0	0	0	1	0	AFRO	United Republic of Tanzania	0	0	1	1992	1	1	Pre-post study with randomized controls	1	0	3. Urban-rural mix	1	180	2	no intervention	training + printed literature for HCP + community education group meetings + printed materials for community + other community education + social marketing				Klepp K, Ndeki SS, Seha AM, Hannan P, Lyimo BA, Msuya MH, Irema MN, Schreiner A. AIDS education for primary school children in Tanzania: an evaluation study. AIDS, 1994; 8(8):1157-1162.
77200001	1	1	2	1	0	1	1	0	0	0	1	0	0	WPRO	Philippines	1	1	0	1990	1	1	Pre-post study with randomized controls	1	0	1. Urban +/- periurban	2	720	2	no intervention	training + pamphlet for HCP + poster for HCP				Santana RT, Monzon OT, Mandel J, Hall TL, Hearst N. AIDS education for hospital workers in Manila: effects on knowledge, attitudes, and infection control practices. AIDS, 1992; 6(11): 1359-1363.
77400001	1	0	2	1	0	0	0	0	0	0	0	1	0	AMRO	Brazil	0	1	0	1980.5	0	1	Pre-post study with randomized controls	1	0	3. Urban-rural mix	2	2080	2	supervision (almost monthly)	supervision (at least quarterly)				Foreit JR, Rodrigues W, Arruda JM, Milare J. Cost-effectiveness comparison of service delivery systems and geographic areas in Piaui State, Brazil. In: Sirageldin I, Salkever D, Osborn R (editors). Evaluating population programs: international experience with cost-effectiveness analysis and cost-benefit analysis. New York, N.Y., St. Martin's Press, 1983. pp. 406-420
78000001	1	0	1	1	0	0	0	1	0	0	0	1	0	SEARO	Bangladesh	0	1	0	1979	0	1	Interrupted time series with non-randomized controls	0	0	5. Rural only	1	190	2	no intervention	training + printed recording form + reorganization of HCP deployment + supervision + provision of drugs + provision of HF + printed management information system + tiered referral system + community education home visits				Bhatia S, Mosley WH, Faruque ASG, Chakraborty J. The Matlab Family Planning - Health Services Project. Studies in Family Planning, 1980; 11(6): 202-212.
78600001	0	0	0	1	0	1	0	0	0	0	0	1	0	AFRO + EMRO + WPRO	Egypt, Pakistan, Philippines, Senegal, Yemen,	1	1	0	1989.5	0	1	Pre-post study with non-randomized controls	0	0	3. Urban-rural mix	4	710	2	no intervention	printed recording form + printed STG + medical information management system + home visits + printed material for community				Shah PM, Selwyn BJ, Shah K, Kumar V, Evaluation of the home-based maternal record: a WHO collaborative study. Bulletin of the World Health Organization. 1993; 71(5): 535-548.
78700001	0	0	1	0	0	0	0	0	0	0	0	1	1	AMRO	Mexico	0	0	1	1987	0	1	Pre-post study with randomized controls	1	0	1. Urban +/- periurban	3	1900	2	no intervention	training + printed recording forms + supervision + community education group meetings + community education home visits + printed materials for community				Rodriguez-Garcia R, Aumack KJ, Ramos A. A Community-Based Approach to the Promotion of Breastfeeding in Mexico. Journal of Obstetric, Gynecologic, & Neonatal Nursing, 1990; 19(5): 431-438.
78900001	1	0	0	0	0	0	0	0	0	0	0	1	0	AMRO	Jamaica	0	1	0	1986	0	1	Pre-post study with non-randomized controls	0	0	1. Urban +/- periurban	2	960	3	no intervention	training + printed recording form + printed literature for HCP + supervision + monthly community education home visits + childhood development materials	training + printed recording form + printed literature for HCP + supervision + biweekly community education home visits + childhood development materials			Powell C, Grantham-McGregor S. Home visiting of varying frequency and child development. Pediatrics. 1989; 84 (1): 157-164.
79000001	0	0	1	0	0	0	0	0	0	0	0	1	0	AMRO	Guatemala	0	1	0	1980	0	1	Interrupted time series with non-randomized controls	0	0	3. Urban-rural mix	2	1190	2	no intervention	training				Pineda MA, Bertrand JT, Santiso R, Guerra S. Increasing the effectiveness of community workers through training of spouses: a family planning experiment in Guatemala. Public Health Reports. 1983; 98(3): 273-277.
79600001	1	0	1	1	0	1	0	0	1	0	0	0	1	SEARO	Thailand	1	0	0	1992.5	0	1	Pre-post study with non-randomized controls	0	0	1. Urban +/- periurban	2	2130	2	no intervention	team-based problem solving				Jitapunkul S, Nuchprayoon C, Aksaranugraha S, Chaiwanichsiri D, Leenawat B, Kotepong W, Sornthonchartwat B, Rotprapaisri P, Chandraprasert S. A controlled clinical trial of multidisciplinary team approach in the general medical wards of Chulalongkorn Hospital. Journal of the Medical Association of Thailand.1995;78(11):618-23.
80100001	0	0	1	0	0	0	0	0	0	1	0	0	0	EURO	Russian Federation	0	0	1	1974	0	1	Pre-post study with non-randomized controls	0	0	1. Urban +/- periurban	3	.	2	no intervention	training				Loransky DN, Belyaeva AT, Zalessky GE, Fokina OA. USSR: optimizing the teaching of health education in higher medical training institutions. International Journal of Health Education. 1977;20(2):98-103.
80300001	0	0	1	0	0	0	0	0	0	0	0	1	0	SEARO	Thailand	0	0	1	1988.5	1	1	Pre-post study with randomized controls	1	0	5. Rural only	2	1320	2	no intervention	training + printed literature for HCP + printed materials for community + community education audio tapes				Limtragool P, Charoenchai A, Panichacheewakul P, Viyatasana P, Siripul P, Thanasate-angkool S, Kongtaln O, Jaisil N. The Impact of a health intervention program upon immunization in Northeast Thailand. Khon Kaen : Khon Kaen University, 1990. 1-69.
81100001	0	0	3	0	0	0	0	0	0	0	1	0	0	AFRO	Kenya and United Republic of Tanzania	0	1	0	1974	0	1	Pre-post study with randomized controls	1	0	5. Rural only	1	230	2	supervision	self-study material for HCP + supervision				Folmer HR. TOMKIRP (translation of medical knowledge into rural practice). East African Medical Journal, 1977; 54(3): 108-114.
81300001	1	0	1	1	0	0	0	0	0	0	0	1	0	WPRO	China	1	1	0	1988.5	0	1	Pre-post study with non-randomized controls	0	0	5. Rural only	2	330	2	no intervention	training + standardized patient recording form + monitoring + reorganization of HCPs into teams + provision of medical equipment + improved data collection system + community education group meetings + reinforcement of referral regulations				Xu, Z. China: lowering maternal mortality in Miyun County, Beijing. World Health Statistics Quarterly, 1995;48(1):11-4.
81800001	0	0	1	0	0	0	0	0	0	0	0	1	0	AFRO	South Africa	0	0	1	1977.5	0	1	Pre-post study with non-randomized controls	0	0	5. Rural only	3	1610	2	no intervention	training + provision of drugs + mass drug distribution + community authority over selection of HCPs + community education group meetings + community education home visits + group process between HCP and community				Sutter EE, Ballard RC. Community participation in the control of trachoma in Gazankulu. Social Science and Medicine. 1983;17(22):1813-1817.
81900001	0	0	0	0	0	0	0	0	0	0	0	1	0	SEARO	Bangladesh	0	0	1	1975.5	0	1	Interrupted time series with non-randomized controls	0	0	5. Rural only	1	200	2	no intervention	training + provision of drugs and condoms + community education home visits				Stinson WS, Phillips JF, Rahman M, Chakraborty J. The demographic impact of the Contraceptive Distribution Project in Matlab, Bangladesh. Studies in Family Planning, 1982; 13(5) 141-148.
82300001	0	0	1	0	0	0	0	1	0	0	0	1	0	SEARO	Bangladesh	0	0	1	1982.5	0	1	Pre-post study with non-randomized controls	0	0	5. Rural only	1	210	2	outreach for IUD insertion	training + outreach for IUD insertion + provision of equipment + mass immunization campaign				Bhatia S, Mosley WH, Faruque ASG, Chakraborty J. The Matlab Family Planning-Health Services Project. Studies in Family Planning, 1980; 11(6): 202-212
83100001	1	0	0	1	0	0	0	0	0	0	0	1	0	SEARO	India	0	1	0	1985.5	0	1	Pre-post study with non-randomized controls	0	0	5. Rural only	1	320	2	no intervention	training + printed STG + supervision + monitoring of HCP knowledge + provision of drugs + provision of equipment + support from community + community education group meetings + printed materials for community				Sircar BK, Deb BC, Sengupta PG, Mondal S, Gupta DN, Sarkar S, Sikder SN, Ghosh S, Saha NC, Pal SC. An operational study on implementation of oral rehydration therapy in a rural community of West Bengal, India. Indian Journal of Medical Research. 1991;93:297-302.
83200001	0	0	3	1	0	0	0	0	0	0	0	0	0	SEARO	India	1	1	0	1992	0	1	Pre-post study with randomized controls	1	0	1. Urban +/- periurban	1	350	2	no intervention	training				Singh T, Natu MV. Effecting attitudinal change towards rational drug use. Indian Pediatrics. 1995 Jan;32(1):43-46.
83600001	1	1	1	1	0	0	0	0	0	0	1	1	0	SEARO	India	1	1	0	1985.5	0	1	Pre-post study with randomized controls	1	0	5. Rural only	1	320	2	no intervention	training + patient recording form + monitoring + HCP group meeting + provision of contraceptives + contraceptive stock register + non-performance-based financial incentive for HCP				Kambo IP, Gupta RN, Kundu AS, Dhillon BS, Saxena HM, Saxena BN. Use of traditional medical practitioners to delivery family planning services in Uttar Pradesh. Studies in Family Planning. 1994;25(1):32-40.
83700001	1	0	1	0	1	1	0	0	0	0	0	0	0	AFRO	Zambia	1	1	0	1986	1	1	Pre-post study with non-randomized controls	0	0	2. Periurban only	1	260	2	no intervention	training + printed job aid + supervision + support from community + community education group meetings + printed materials for community + community education audio messages + one-on-one patient education meetings				Hira SK, Bhat GJ, Chikamata DM, Nkowane B, Tembo G, Perine PL, Meheus A. Syphilis intervention in pregnancy: Zambian demonstration project. Genitourinary Medicine. 1990; 66(3):159-164
84800001	1	0	0	1	0	0	0	0	0	0	1	0	0	AMRO	Mexico	0	1	0	1974	0	1	Pre-post study with non-randomized controls	0	0	5. Rural only	3	1170	2	no intervention	training + supervision + patient education group meeting + performance-based non-financial incentive for staff				Rivera-Damm R, Hernández de Velázquez G, Arreola de Mier M, Ortíz Cisneros E, Umaña de Tanco M, Navarro Chavarría C. [Utilization of paramedical personnel in family planning services in rural areas: an experimental study]. Salud Publica de Mexico. 1978 Mar-Apr; 20(2):177-94. [Article in Spanish].
86400001	0	0	0	0	0	0	0	0	0	0	0	1	0	AFRO	Burkina Faso	0	0	1	1987	0	1	Pre-post study with non-randomized controls	0	0	5. Rural only	1	270	3	chemical treatment of water	training + support from community + community education group meeting + chemical treatment of water + provision of water filters	training + support from community + community education group meeting + provision of water filters			Guiguemde TR, Gbary AR, Ouedraogo JB. Controle de la Dracunculose par trois techniques au sud-ouest du Burkina Faso efficacite compare des techniques [Dracunculiasis control through three measures in south-western Burkina Faso: compared effectiveness of the measures]. Medecine Tropicale. 1991. 51(4): 445-450.
87700001	1	0	1	1	0	1	1	0	1	0	0	1	0	EURO	Poland	1	1	0	1964	0	1	Interrupted time series with no controls	0	1	3. Urban-rural mix	3	.	1	training + printed literature for HCP + reorganization of HCP deployment + HF repair + provision of HFs + public-private partnership + community education group meetings + printed materials for community + community education radio + other community educat					Towpik J. Critical evaluation of the venereal disease control campaign in Poland 1970-76. British Journal of Venereal Diseases. 1979; 55(2): 127-130.
88790101	1	1	1	0	0	1	0	0	0	0	0	0	1	EMRO	Jordan	1	0	0	1987.5	0	1	Interrupted time series with no controls	0	1	3. Urban-rural mix	2	2340	1	training + community education group meeting					McDivitt JA, Abulaban A. The Healthcom project in Jordan: final case study evaluation report. Philadelphia, PA: Centre for International Health and Development Communication, University of Pennsylvania; 1991. 21p. Contract No.: 1018-c-00-5036-00.
88790102	1	1	1	0	0	1	0	0	0	0	0	0	1	EMRO	Jordan	1	0	0	1988	0	1	Interrupted time series with no controls	0	1	3. Urban-rural mix	2	2340	1	training + community education group meeting + community education radio + community education TV					McDivitt JA, Abulaban A. The Healthcom project in Jordan: final case study evaluation report. Philadelphia, PA: Centre for International Health and Development Communication, University of Pennsylvania; 1991. 21p. Contract No.: 1018-c-00-5036-00.
88800001	0	0	0	1	0	1	0	0	0	0	1	0	0	AFRO	United Republic of Tanzania	1	0	0	1987.5	0	1	Interrupted time series with no controls	0	1	1. Urban +/- periurban	1	.	1	training + HCP group meetings with feedback + transfer of poor-performing HCPs to another HF + drug ordering system + medical equipment maintenance system & repair + medical equipment provision + HF repair + provision of HF + regular HCP evaluation + commu					Mbaruku G, Bergstrom S. Reducing maternal mortality in Kigoma, Tanzania. Health Policy and Planning, 1995;10(1):71-78.
89400001	1	0	1	1	0	0	0	0	0	0	0	0	0	EMRO	Libyan Arab Jamahiriya	0	1	0	1973.5	0	1	Interrupted time series with no controls	0	1	1. Urban +/- periurban	3	.	1	improved medicine accessibility + standard hiring and selection process + legislative action to promote HCP practice					Khalil A, Sathianathan S. Impact of anti-tuberculosis legislation in Libya on the prevalence of primary and acquired resistance to the three main drugs at a major tuberculosis center. Tubercle. 1978; 59 (1): 1-12.
90100001	1	1	1	1	0	1	0	1	0	0	0	1	1	AFRO	Gambia	1	1	0	1989	0	1	Pre-post study with non-randomized controls	0	0	5. Rural only	1	310	2	no intervention	training + supervision + provision of drugs + provision of medical equipment + revolving drug fund + remuneration				Greenwood AM, Bradley AK, Byass P, Greenwood BM, Snow RW, Bennett S, Hatib-N'jie AB. Evaluation of a primary health care programme in The Gambia. I. The impact of trained traditional birth attendants on the outcome of pregnancy. Journal of Tropical Medicine and Hygiene, 1990;93:58-66.
92500001	1	0	2	1	0	0	0	0	0	0	0	0	0	EMRO	Palestine	0	1	0	1997.5	0	1	Interrupted time series with no controls	0	1	3. Urban-rural mix	2	1795	1	training + printed recording form + continuous quality improvement + provision of drugs + printed materials for community + community education radio + community education TV + one-on-one patient education meetings)					Abu-Ramadan MA. Making better use of scarce resources: the Palestinian experience, 1995-1999. Journal of Ambulatory Care Management. 2002;25(3):63-9.
95400001	1	1	1	1	0	1	0	0	1	0	1	1	0	AFRO	South Africa	1	1	0	1994	0	1	Post-only study with randomized controls	1	0	5. Rural only	3	3610	3	training (general DOTS) + printed recording form + supervision of DOTS supporter + pre-package drugs into monthly supplies + change in follow-up care site (nearest hospital) + patient education home visit + selection of patient supporter	training (general DOTS) + printed recording form + supervision of DOTS supporter + pre-package drugs into monthly supplies + change in follow-up care site (not nearest hospital) + patient education home visit + selection of patient supporter	training (general DOTS & decentralized DOTS) + printed recording form + supervision of DOTS supporter & clinic nurses + pre-package drugs into monthly supplies + supplies + change in follow-up care site (transport by vehicle to nearest clinic) + patient ed			Edginton ME. Tuberculosis patient care decentralised to district clinics with community-based directly observed treatment in a rural district of South Africa. International Journal of Tuberculosis and Lung Disease. 1999; 3(5):445-450.
95500001	1	1	0	0	0	0	0	0	0	0	0	0	1	AFRO	Kenya	1	1	0	1989.5	0	1	Interrupted time series with no controls	0	1	3. Urban-rural mix	1	380	1	HF control of revenue + fee exemption + reduction in service fee + new user fees					Quick JD, Musau SN. Impact of cost sharing in Kenya: 1989-1993. Management Sciences for Health; 1994 Jul. 114 p. Funded by United States Agency for International Development. Contract No.: 623-0245-C-00-0040-00.
95500002	1	1	0	0	0	0	0	0	0	0	0	0	1	AFRO	Kenya	1	1	0	1990.5	0	1	Interrupted time series with no controls	0	1	3. Urban-rural mix	1	350	1	suspension of user fee					Quick JD, Musau SN. Impact of cost sharing in Kenya: 1989-1993. Management Sciences for Health; 1994 Jul. 114 p. Funded by United States Agency for International Development. Contract No.: 623-0245-C-00-0040-00.
95590101	1	0	0	0	0	0	0	0	0	0	0	0	1	AFRO	Kenya	1	1	0	1992	0	1	Interrupted time series with no controls	0	1	3. Urban-rural mix	1	330	1	supervision + new management structure + health information reporting + new non-HCP hire + new fee per drug item + new fee per service + increase in reimbursement for service					Quick JD, Musau SN. Impact of cost sharing in Kenya: 1989-1993. Management Sciences for Health; 1994 Jul. 114 p. Funded by United States Agency for International Development. Contract No.: 623-0245-C-00-0040-00.
95590102	1	0	0	0	0	0	0	0	0	0	0	0	1	AFRO	Kenya	1	1	0	1991	0	1	Interrupted time series with no controls	0	1	3. Urban-rural mix	1	350	1	supervision + new management structure + health information reporting + new non-HCP hire					Quick JD, Musau SN. Impact of cost sharing in Kenya: 1989-1993. Management Sciences for Health; 1994 Jul. 114 p. Funded by United States Agency for International Development. Contract No.: 623-0245-C-00-0040-00.
96600001	1	0	2	1	0	0	0	0	0	0	0	0	0	EMRO	Egypt	1	1	0	1990	0	1	Post-only study with randomized controls	1	0	3. Urban-rural mix	2	750	2	equipment	training + equipment				Gadomski AM, Khallaf N, El Ansary S, Black RE. Assessment of respiratory rate and chest indrawing in children with ARI by primary care physicians in Egypt. Bulletin of the World Health Organization. 1993; 71(5): 523-527.
97400001	1	0	2	0	0	0	0	0	0	0	0	0	1	AFRO	Kenya	0	1	0	1989	0	1	Interrupted time series with no controls	0	1	1. Urban +/- periurban	1	400	1	consultation fee + treatment fee					Moses S, Manji F, Bradley JE, Nagelkerke NJ, Malisa MA, Plummer FA. Impact of user fees on attendance at a referral centre for sexually transmitted diseases in Kenya. Lancet. 1992; 340(8817): 463-466.
97400002	1	0	2	0	0	0	0	0	0	0	0	0	1	AFRO	Kenya	0	1	0	1990.5	0	1	Interrupted time series with no controls	0	1	1. Urban +/- periurban	1	350	1	removal of consultation fee + removal of treatment fee					Moses S, Manji F, Bradley JE, Nagelkerke NJ, Malisa MA, Plummer FA. Impact of user fees on attendance at a referral centre for sexually transmitted diseases in Kenya. Lancet. 1992; 340(8817): 463-466.
97600001	0	1	0	1	0	0	0	0	0	0	1	1	0	AMRO	Brazil	0	0	1	1981	0	1	Pre-post study with non-randomized controls	0	0	5. Rural only	2	2080	3	no intervention	training for Rural Health Aide + printed literature for HCP + supervision + provision of drugs + provision of basic equipment + provision of HFs + community participation + community education group meetings + community education home visits + government a	training for Rural Health Aide & Health Promoter + printed literature for HCP + supervision + provision of drugs + provision of basic equipment + provision of HFs + community participation + community education group meetings + community education home vis			Hartman AF, Hartman MD, Poats SA, Humphreys M, Miller RI, Alexander SW. Impact of a community-based intervention of health and nutrition status in the Central Amazon of Brazil. Journal of Tropical Pediatric. 1984; 30: 30-6.
98800001	0	1	1	1	0	1	0	0	0	0	1	0	0	AMRO	Ecuador	0	1	0	1996.5	0	1	Pre-post study with non-randomized controls	0	0	3. Urban-rural mix	2	2210	3	20% increase in fee per service	40% increase in fee per service	60% increase in fee per service			Bratt JH, Weaver MA, Foreit J, De Vargas T, Janowitz B. The impact of price changes on demand for family planning and reproductive health services in Ecuador. Health Policy and Planning. 2002; 17(3): 281-7.
99100001	1	0	0	1	0	1	0	0	0	0	0	0	0	EURO	Croatia	0	0	1	1987	0	1	Interrupted time series with no controls	0	1	3. Urban-rural mix	3	.	1	restricted referral + change in insurance policy + new fee for service + no reimbursement for home visit					Chen MS, Mastilica M. Health care reform in Croatia: for better or for worse? American Journal of Public Health.1998; 88(8): 1156-1160.
99900001	0	1	2	0	0	0	1	0	0	0	1	0	0	AMRO	Peru	0	0	1	1995.5	1	1	Post-only study with randomized controls	1	0	1. Urban +/- periurban	2	2080	2	no intervention	training + printed STG + poster for HCP and patient + printed material for patients				Garcia PJ, Gotuzzo E, Hughes JP, Holmes KK. Syndromic management of STDs in pharmacies: evaluation and randomised intervention trial. Sexually Transmitted Infections. 1998;74 Suppl 1:S153-8.
100300001	0	0	2	0	0	1	0	0	0	0	0	0	0	AFRO	Togo	0	1	0	1991.5	0	1	Interrupted time series with randomized controls	1	0	3. Urban-rural mix	1	410	2	no intervention	training + supervision + one-on-one patient education meetings				Huntington D, Apologan A. The integration of family planning and childhood immunization services in Togo. Studies in Family Planning, 1994; 25(3): 176-183.
101100001	0	0	1	0	0	0	0	0	0	0	0	1	0	AMRO	Colombia	0	0	1	1993	0	1	Pre-post study with randomized controls	1	0	5. Rural only	2	1430	2	training about nonmalaria diseases (placebo) + community education group meetings about nonmalaria diseases (placebo) + community education home visits about nonmalaria diseases (placebo)	training about malaria + community education group meetings about malaria + community education home visits about malaria				Kroeger A, Meyer R, Mancheno M, Gonzalez M. Health education for community-based malaria control: an intervention study in Ecuador, Colombia and Nicaragua. Tropical Medicine and International Health, 1996; 1(6): 836-846.
101100002	0	0	3	0	0	0	0	0	0	0	0	1	0	AMRO	Ecuador	0	0	1	1993	0	1	Pre-post study with randomized controls	1	0	5. Rural only	2	1690	2	training about nonmalaria diseases (placebo) + community education group meetings about nonmalaria diseases (placebo)	training about malaria + community education group meetings about malaria				Kroeger A, Meyer R, Mancheno M, Gonzalez M. Health education for community-based malaria control: an intervention study in Ecuador, Colombia and Nicaragua. Tropical Medicine and International Health, 1996; 1(6): 836-846.
101100003	0	0	3	0	0	0	0	0	0	0	0	1	0	AMRO	Nicaragua	0	0	1	1994.5	0	1	Pre-post study with randomized controls	1	0	5. Rural only	1	610	2	training about nonmalaria diseases (placebo) + community education group meetings about nonmalaria diseases (placebo) + community education home visits about nonmalaria diseases (placebo)	training about malaria + community education group meeting about malaria + community education home visits about malaria				Kroeger A, Meyer R, Mancheno M, Gonzalez M. Health education for community-based malaria control: an intervention study in Ecuador, Colombia and Nicaragua. Tropical Medicine and International Health, 1996; 1(6): 836-846.
102000001	1	1	0	0	0	0	0	0	0	0	0	0	1	AFRO	Rwanda	1	1	0	2002.5	0	1	Pre-post study with non-randomized controls	0	0	5. Rural only	1	200	3	no intervention	continuous quality improvement + decentralized management of HF + contracting-in + community outreach + performance-based financial incentive to HF + mosquito bednets for community	continuous quality improvement + decentralized management of HF + contracting + consumer ratings of HCPs + performance-based financial incentive for HF + non-performance-based financial incentive for HF + mosquito bednets for community			Johannes L, Mullen P, Okwero P, Schneidman M. Performance-based contracting in health. The experience of three projects in Africa. OBApproaches. Note Number 19. April 2008. Available at: http://www.gpoba.org/docs/OBApproaches19_Africa_Health.pdf. Internet accessed: December 16, 2008.
102300001	1	0	0	0	0	1	0	0	0	0	1	0	0	AFRO	Niger	0	1	0	1997.5	0	1	Interrupted time series with no controls	0	1	3. Urban-rural mix	1	200	1	training + printed STG + supervision + standardized drug/supply procurement system + provision of drugs + provision of medical equipment + resource control for health services given to communities + central HF revenue account + new consultation fee					Meuwissen LE. Problems of cost recovery implementation in district health care: a case study from Niger. Health Policy and Planning. 2002; 17(3): 304-313.
102900001	0	1	0	0	0	0	0	0	0	0	0	1	0	AFRO	Kenya	0	1	0	1985.5	1	1	Pre-post study with non-randomized controls	0	0	1. Urban +/- periurban	1	340	3	training + community education group meeting	training + provision of condoms + community education group meeting	training + provision of condoms + community education group meeting + one-on-one patient education meetings			Ngugi EN, Plummer FA, Simonsen JN, Cameron DW, Bosire M, Waiyaki P, Ronald AR, Ndinya-Achola JO. Prevention of transmission of human immunodeficiency virus in Africa: effectiveness of condom promotion and health education among prostitutes. Lancet. 1988; 2 (8616): 887-90.
103100001	1	0	0	0	0	1	0	0	0	0	0	0	0	AFRO	Democratic Republic of the Congo	1	0	0	1987.5	0	1	Pre-post study with non-randomized controls	0	0	5. Rural only	1	.	2	no intervention	community-based prepayment scheme				Criel B. District-based health insurance in sub-Saharan Africa, Part 2: Case Studies. Antwerp (Belgium): ITGPress; 1998. 71 p. (Van Lerberghe W, Kegels G, De Brouwere V, editors. Studies in health services organization & policy; vol. 10).
103100002	1	0	0	0	0	1	0	0	0	0	0	0	0	AFRO	Democratic Republic of the Congo	1	0	0	1988.5	0	1	Pre-post study with non-randomized controls	0	0	5. Rural only	1	.	2	no intervention	community-based prepayment scheme				Criel B. District-based health insurance in sub-Saharan Africa, Part 2: Case Studies. Antwerp (Belgium): ITGPress; 1998. 71 p. (Van Lerberghe W, Kegels G, De Brouwere V, editors. Studies in health services organization & policy; vol. 10).
103300001	1	1	2	0	0	0	0	0	0	0	0	0	1	AFRO	Lesotho	0	1	0	1988	0	1	Post-only study with randomized controls	1	0	1. Urban +/- periurban	1	500	2	training + printed recording form for HCP (growth surveillance & master charts) and patient (growth surveillance chart)	training + printed recording form (WHO Road to Health chart)				Ruel MT, Pelletier DL, Habicht JP, Mason JB, Chobokoane CS, Maruping AP. Comparison of two growth charts in Lesotho: health workers' ability to understand and use them for action. American Journal of Public Health. 1991; 81(5): 610-615.
103400001	1	0	0	1	0	0	0	0	0	0	0	0	0	WPRO	China	1	0	0	2000.5	0	1	Pre-post study with non-randomized controls	0	0	1. Urban +/- periurban	2	1000	2	no intervention	training + printed STG + monitoring + supervision				Wang Y, Wang L, Xu Y, Wang S, Wang J, Jiang P, Li F, Shi H, Wang H, Zhang J, Chen L, Liu J, Wang Q. Study on intervention and comparison of rational use of antibiotics on perioperative period of clean incision and clean-defiled incision. Zhonghua Liu Xing Bing Xue Za Zhi, 2002;23(4):301-3.
104200001	1	0	1	0	0	1	0	0	0	0	1	0	0	AFRO	Kenya	0	1	0	1999.5	0	1	Pre-post study with randomized controls	1	0	3. Urban-rural mix	1	420	3	training (trainers = mix of professional & untrained) + printed STG + printed literature for HCP	training (trainers = mix of professional & TOT-trained) + printed STG + printed literature for HCP	training (trainers = mix of professional & TOT-trained) + printed STG + printed literature for HCP + supervision			Stanback J, Griffey Brechin SJ, Lynam P, Toroitich-Ruto C, Smith T, and the Kenya Guidelines Update Evaluation Study Group. Final Report: The Effectiveness of National Dissemination of Updated Reproductive Health / Family Planning Guidelines in Kenya. August 2001.
104300001	1	0	1	0	0	1	0	0	0	0	0	1	0	AFRO	South Africa	0	1	0	1995	0	1	Post-only study with randomized controls	1	0	2. Periurban only	3	3740	3	no intervention	provision of drugs to CHW + patient education home visit + selection of patient supporter	patient self-supervised treatment to improve access to drugs + provision of drugs & adherence card for patient self-treatment			Zwarenstein M, Schoeman JH, Vundule C, Lombard CJ, Tatley M. A randomised controlled trial of lay health workers as direct observers for treatment of tuberculosis. International Journal of Tuberculosis and Lung Disease. 2000; 4(6):550-554.
104600001	0	0	1	0	0	0	0	0	0	0	0	1	0	AFRO	Nigeria, Ghana	0	0	1	1995	1	1	Pre-post study with non-randomized controls	0	0	3. Urban-rural mix	1	275	2	no intervention	training + monitoring of parameters + continuous quality improvement + provision of contraceptives + provision of HFs + printed management information system + resource control given to grass-roots organizations + community participation + community educat				Brieger WR, Delano GE, Lane CG, Oladepo O, Oyediran KA. West African Youth Initiative: outcome of a reproductive health education program. Journal of Adolescent Health. 2001; 29(6): 436-446.
104700001	0	0	1	0	0	0	0	0	0	0	0	1	0	AFRO	Uganda	0	0	1	2002	0	1	Pre-post study with randomized controls	1	0	5. Rural only	1	240	2	no intervention	training + supervision + community education group meeting				Bolton P, Bass J, Neugebauer R, Verdeli H, Clougherty KF, Wickramaratne P, Speelman L, Ndogoni L, Weissman M. Group Interpersonal Psychotherapy for Depression in Rural Uganda: A Randomized Controlled Trial. Journal of the American Medical Association, 2003; 289(23): 3117-3124.
104800001	1	0	3	1	0	1	0	0	0	0	0	0	0	AMRO	Argentina, Uruguay	1	0	0	2004	0	1	Pre-post study with randomized controls	1	0	1. Urban +/- periurban	3	3870	3	no intervention	training + academic detailing + printed recording form + printed STG + poster for HCP + printed job aid + team-based problem solving + audit with feedback + group process + electronic literature for HCP	training			Althabe F, Buekens P, Bergel E, Belizán JM, Campbell MK, Moss N, Hartwell T, Wright LL, for the Guidelines Trial Group. A behavioral intervention to improve obstetrical care. New England Journal of Medicine, 2008;358(18):1929-40.
105500001	0	1	3	0	0	0	1	0	0	0	1	0	0	WPRO	Lao People's Democratic Republic	0	0	1	1998	0	1	Pre-post study with randomized controls	1	0	3. Urban-rural mix	1	300	2	no intervention	supervision				Syhakhang, L. The quality of private pharmacy services in a province of Lao PDR: perceptions, practices and regulatory enforcements. Doctor's Thesis from Karolinska Institutet, Division of International Health (IHCAR), Department of Public Health Sciences, 2002; Available at: http://diss.kib.ki.se/2002/91-7349-357-0/thesis.pdf. Accessed January 29, 2010.
107300001	1	0	0	0	0	0	0	0	0	0	0	0	1	WPRO	Papua New Guinea	1	1	0	1988.5	0	1	Pre-post study with non-randomized controls	0	0	5. Rural only	1	890	2	no intervention	introduction of user fees				Thomason J, Mulou N, Bass C. User charges for rural health services in Papua New Guinea. Social Science & Medicine. 1994; 39(8): 1105-1115.
108100001	0	0	1	0	0	0	0	0	0	1	0	0	0	WPRO	China	0	0	1	2000.5	1	1	Pre-post study with randomized controls	1	0	1. Urban +/- periurban	2	1000	2	no intervention	training				Wang H, Fennie K, He G, Burgess J, Williams AB. A training programme for prevention of occupational exposure to bloodborne pathogens: impact on knowledge, behaviour and incidence of needle stick injuries among student nurses in Changsha, People's Republic of China. Journal of Advanced Nursing, 2003; 41(2): 187-194.
108200001	1	0	2	1	0	1	0	0	0	0	0	0	1	AFRO	South Africa	1	1	0	1999	0	1	Post-only study with randomized controls	1	0	3. Urban-rural mix	3	3150	2	no intervention	continuous quality improvement + accreditation				Salmon JW, Heavens J, Lombard C, and Tavrow P with foreword by Heiby, JR, and commentaries by Whittaker S, Muller M, Keegan M, and Rooney AL. 2003. The Impact of Accreditation on the Quality of Hospital Care: KwaZulu-Natal Province, Republic of South Africa. Operations Research Results2(17). Bethesda, MD: Published for the U.S. Agency for International Development (USAID) by the Quality Assurance…
109900001	0	0	1	0	0	0	0	0	0	0	1	1	0	AFRO	Zambia	0	0	1	2000.5	0	1	Pre-post study with non-randomized controls	0	0	5. Rural only	1	320	2	no intervention	training + patient recording form + printed literature for HCP + monitoring + community education group meetings + community education home visit + printed materials for community				Kaona FA, Tuba M. Improving ability to identify malaria and correctly use chloroquine in children at household level in Nakonde District, Northern Province of Zambia. Malaria Journal. 2003; 2(1): 43. Available from: http://www.malariajournal.com/content/2/1/43
110100001	0	1	1	0	0	0	0	0	0	0	1	0	0	AFRO	Ghana	0	0	1	2004	0	0	Pre-post study with non-randomized controls	0	0	3. Urban-rural mix	1	390	2	no intervention	training + monitoring + supervision + manager training + franchising				Idun J, Bruce E, Mensah D, Staley R, Taylor M, Eghan K. CAREshop essential medicines franchise: impact on malaria management in drug supply outlets. Poster session presented at: Strategies for Enhancing Access to Medicines Conference on Targeting Improved Access to Essential Medicines; June 20-22, 2005; Accra, Ghana. Accessed from internet: June 10, 2008; Available from: http://www.msh.org/SEAM/c…
110700001	0	1	1	0	0	0	1	0	0	0	1	0	0	AMRO	Peru	0	0	1	1998.5	1	1	Post-only study with randomized controls	1	0	1. Urban +/- periurban	2	1990	2	training on diarrhea (placebo)	training on STD + newsletter for HCP + printed STG + poster for HCP + supervision + commodity supply + printed materials for patients + social marketing + accreditation + referral network between physicians and pharmacies				Adams EJ, Garcia PJ, Garnett GP, Edmunds WJ, Holmes KK.The cost-effectiveness of syndromic management in pharmacies in Lima, Peru. Sexually Transmitted Diseases. 2003 May; 30(5): 379-387
110700002	0	1	3	0	0	0	1	0	0	0	1	0	0	AMRO	Peru	0	0	1	1998.5	1	1	Post-only study with randomized controls	1	0	1. Urban +/- periurban	2	1990	2	training on diarrhea (placebo)	training on STD + newsletter for HCP + printed STG + poster for HCP + supervision + commodity supply + printed materials for patients + social marketing + accreditation + referral network between physicians and pharmacies				Adams EJ, Garcia PJ, Garnett GP, Edmunds WJ, Holmes KK.The cost-effectiveness of syndromic management in pharmacies in Lima, Peru. Sexually Transmitted Diseases. 2003 May;30(5):379-387
111700001	0	0	1	0	0	0	0	0	0	0	0	1	0	AFRO	Ghana	0	0	1	1997	1	0	Pre-post study with non-randomized controls	0	0	3. Urban-rural mix	1	400	2	no intervention	supervision				Combary P, Newman C, Glover K, Muhawenimana A, Janssens M, Babalola S, Fort A, Henry R. Technical Report 7: Study of the effects of technical supervision training on CBD supervisors’ performance in seven regions of Ghana. Chapel Hill (NC): INTRAH (US); 1999 Jan. 89 p. Contract No.: CCP-3072-C-00-5005-00.
112200001	1	0	1	0	0	1	0	0	0	0	0	0	1	AFRO	Benin	0	1	0	2001.5	1	0	Pre-post study with non-randomized controls	0	0	1. Urban +/- periurban	1	350	2	training + printed STG + supervision (one-third of supervisors trained by study) + continuous quality improvement (ratio of tutors to HCPs = 1:4 and support to tutors only at start of strategy)	training + printed STG + supervision (all supervisors trained by study) + continuous quality improvement (ratio of tutors to HCPs = 1:2 and continuous support to tutors)				Combary P, Onanga B. Follow-up of providers trained in the use of family health services protocols in the Departments of Borgou/Alibori, Atlantic/Littoral, and Mono/Couffo in Benin. Chapel Hill, North Carolina: Intrahealth International /PRIME II; 2003 Nov. 93 p. Technical Report No.: 47. Supported by the United States Agency for International Development. Grant No.: HRN-A-00-99-00022-00.
113100001	1	0	2	1	0	1	0	0	0	0	0	1	0	AMRO	Mexico	0	1	0	1996.5	0	1	Interrupted time series with randomized controls	1	0	5. Rural only	3	4260	2	no intervention	training + supervision + improved service accessibility + provision of equipment + facility improvement + outreach + conditional cash transfer + community education group meetings + free healthcare + HCP salary + medical supplies for community				Barham, TCJ. The impact of managed care and conditional cash transfers on the health of low-income children (California, Mexico). Ph.D Dissertation. University of California, Berkeley, Co-Chairs: Elisabeth Sadoulet, Alain de Janvry; Spring 2005. 132 PAGES
114300001	1	0	0	1	0	0	0	0	0	0	0	0	0	EURO	Poland	1	0	0	1995.5	0	0	Interrupted time series with no controls	0	1	1. Urban +/- periurban	3	3760	1	continuous quality improvement					Quality Assurance Methodology Refinement Series: Improving quality of care in eight Polish hospitals. Bethesda, Maryland: The Quality Assurance Project / The National Center for Quality Assessment, Poland; 1997; 50 p.
114300002	1	0	0	1	0	0	0	0	0	0	0	0	0	EURO	Poland	0	1	0	1995.5	0	0	Interrupted time series with no controls	0	1	1. Urban +/- periurban	3	3760	1	continuous quality improvement					Quality Assurance Methodology Refinement Series: Improving quality of care in eight Polish hospitals. Bethesda, Maryland: The Quality Assurance Project / The National Center for Quality Assessment, Poland; 1997; 50 p.
114300003	1	0	1	1	0	0	0	0	0	0	0	0	0	EURO	Poland	1	1	0	1996	0	0	Interrupted time series with no controls	0	1	1. Urban +/- periurban	3	3760	1	continuous quality improvement					Quality Assurance Methodology Refinement Series: Improving quality of care in eight Polish hospitals. Bethesda, Maryland: The Quality Assurance Project / The National Center for Quality Assessment, Poland; 1997; 50 p.
114500001	1	0	0	1	0	1	0	0	0	0	0	0	0	EMRO	Egypt	1	0	0	1994	0	1	Interrupted time series with no controls	0	1	1. Urban +/- periurban	2	830	1	training + supervision + equipment					Huntington D, Hassan EO, Attallah N, Toubia N, Naguib M, Nawar L. Improving the medical care and counseling of postabortion patients in Egypt. Studies in Family Planning. 1995; 26(6): 350-362.
115000001	1	0	2	1	0	1	0	0	1	0	1	1	0	AMRO	Guatemala	0	1	0	2000	0	0	Interrupted time series with randomized controls	1	0	3. Urban-rural mix	2	1730	2	no intervention	training + printed STG + printed job aid + supervision + printed materials for community				Jacobs E, Brambila C, Vernon R. Reproductive health care in the postnatal period in Guatemala. Population Council. August 5, 2002.
115200001	1	0	0	1	0	0	0	0	1	0	0	0	0	AMRO	Guatemala	0	1	0	2001.5	0	0	Interrupted time series with no controls	0	1	1. Urban +/- periurban	2	1680	1	training + printed recording form + printed STG + poster for HCP + printed job aid + supervision + printed materials for patients					León FR, Brambila C, de la Cruz M, Bratt J, Gutiérrez G, Dávila V, Bonatto C, Ríos A. Effects of IGSS’ Job Aids-Assisted Balanced Counseling Algorithms on quality of care and client outcomes. 2003[cited 2012 Feb 13]. 64p.The study was funded by the U.S. Agency for International Development under the terms of Cooperative Agreement No.: HRN-A-00-98-00012-00 and In-house Project No.: 8002 13052. Ava…
115300001	1	0	2	1	0	1	0	0	0	0	0	1	0	AMRO	Peru	0	1	0	2001	0	1	Pre-post study with randomized controls	1	0	6. Unclear or not stated	2	1880	2	no intervention	training + poster for HCPs + other printed job aid + printed materials for patients				León FR, Roca S, Rios A, Zumaran A, Feijoo AR. One-year client impacts of quality of care improvements achieved in Peru. FRONTIERS Final Report. Washington, DC: Population Council. (unknown date)
116600001	0	0	3	0	0	0	0	0	0	0	0	0	1	AFRO	Kenya	0	1	0	2005	0	0	Pre-post study with randomized controls	1	0	6. Unclear or not stated	1	520	2	training (standard) + printed STG	training (computer) + printed STG + electronic literature for HCP				Quality Assurance Project. Evaluation of an IMCI computer-based training course in Kenya. Operations Research Results. Published for the U.S. Agency for International Development (USAID) by the Quality Assurance Project (QAP), Bethesda, MD. 2006.
116700001	1	1	3	1	0	1	0	0	0	0	0	0	0	AFRO	Uganda	0	1	0	1999.5	0	0	Pre-post study with randomized controls	1	0	3. Urban-rural mix	1	260	2	training (standard) + printed STG	training (computer) + printed STG				Tavrow P, Kekitiinwa Rukyalekere A, Maganda A, Ndeezi G, Sebina-Zziwa A, Knebel E. A comparison of computer-based and standard training in the Integrated Management of Childhood Illness in Uganda. Operations Research Results, 2002; 2(5). Bethesda, MD: Published for the U.S. Agency for International Development (USAID) by the Quality Assurance (QA) Project.
116900001	0	1	1	0	1	1	0	1	0	0	0	0	0	AFRO	United Republic of Tanzania	0	1	0	1998.5	1	0	Interrupted time series with non-randomized controls	0	0	6. Unclear or not stated	1	280	2	no intervention	training + printed literature for HCPs + supervision				Kogi-Makau W, Tibaijuka GM, Mtawali G, Mapunda R. The Tanzania family planning training program: the impact of an innovative training strategy on reproductive and child health service performance on health attendants in Tanzania. Mason, Jr. RF, editor. Chapel Hill, North Carolina: Intrah, PRIME II Project. November 2001; 61p. Basic funding provided by the Center for Population, Health and Nutriti…
117000001	1	0	1	0	0	0	0	0	0	0	0	1	1	SEARO	Nepal	0	1	0	1990.5	0	1	Interrupted time series with non-randomized controls	0	0	4. Town +/- rural	1	220	2	no intervention	training + supervision + change in management staff to local staff + community involvement + local publicity campaign + introduction of fee per drug item				Fryatt RJ, Rai P, Crowley SP, Gurung YB. Community financing of drug supplies in rural Nepal: evaluating a 'fee per item' drug scheme. Health Policy and Planning. 1994; 9(2):193-203.
117100001	1	0	2	1	0	1	0	1	1	0	1	1	0	AMRO	Guatemala	0	1	0	1992	0	1	Pre-post study with randomized controls	1	0	6. Unclear or not stated	2	1060	3	supervision without feedback	training + supervision with feedback	supervision with feedback + self-assessment + problem solving meetings			Vernon R. A test of alternative supervision strategies for family planning services in Guatemala. Final report. (provided by R. Vernon, RICARDO VERNON [mailto:rvernon@insad.com.mx] , on Feb 26, 2010).
117200001	1	0	0	1	0	0	1	0	0	0	0	0	0	SEARO	Thailand	1	0	0	1991.5	0	1	Interrupted time series with no controls	0	1	1. Urban +/- periurban	2	1890	1	printed recording form + audit with in-person feedback + restricted drug list + process change to improve drug dispensing					Sirinavin S, Suvanakoot P, Sathapatayavongs B, Malatham K. Effect of antibiotic order form guiding rational use of expensive drugs on cost containment. Southeast Asian Journal of Tropical Medicine and Public Health. 1998; 29(3): 636-642.
117400002	1	0	1	0	0	1	0	0	0	0	1	0	0	AFRO	Rwanda	0	1	0	2000.5	0	0	Interrupted time series with no controls	0	1	2. Periurban only	1	210	1	continuous quality improvement					Lin Y. Quality in action in Rwanda: case studies. Bethesda, MD: U.S. Agency for International Development (USAID) by the Quality Assurance Project (QAP). July 2003. 52p. Contract No.: HRN-C-00-96-90013.
117400003	1	0	0	0	0	1	0	0	1	0	0	1	0	AFRO	Rwanda	0	1	0	2000.5	0	0	Interrupted time series with no controls	0	1	5. Rural only	1	210	1	continuous quality improvement					Lin Y. Quality in action in Rwanda: case studies. Bethesda, MD: U.S. Agency for International Development (USAID) by the Quality Assurance Project (QAP). July 2003. 52p. Contract No.: HRN-C-00-96-90013.
118000001	1	0	0	1	0	1	0	0	0	0	0	0	1	EMRO	Egypt	0	1	0	2003	0	0	Interrupted time series with non-randomized controls	0	0	6. Unclear or not stated	2	1340	2	no intervention	printed literature for HCP + total quality management + manager training + supervision of managers				Topcuoglu E. Evaluation of the leadership development program for the Ministry of Health and Population, Egypt. Boston, Massachusetts: Management Sciences for Health. October 2003; 50p. Management and Leadership Program. Cooperative Agreement No.: HRN-A-00-00-00014-00.
118600001	1	0	3	1	0	1	0	0	1	0	0	0	0	EMRO	Egypt	0	1	0	2001.5	0	1	Interrupted time series with randomized controls	1	0	3. Urban-rural mix	2	1410	2	no intervention	training + printed STG + supervision + continuous quality improvement + self-assessment + group process + printed materials for patients + performance-based non-financial incentive				Nawar L, Kharboush I (Frontiers in Reproductive Health Program), Ibrahim MA, Makhlouf (Cairo Demographic Center), Adamchak S (Frontiers in Reproductive Health Program Family Health International). Impact of improved client-provider interaction on women's achievement of fertility goals in Egypt. US Agency for International Development. December 2004 [cited 28 February, 2011]. 45p. Cooperative Agre…
118700001	1	0	1	1	1	1	0	1	0	0	1	0	0	AFRO	Uganda	0	1	0	2001	0	0	Pre-post study with randomized controls	1	0	6. Unclear or not stated	1	240	2	training + printed STG + supervision + drug supply + improve equipment supply logistics + improve HF environment + medical management information system + printed material for patients	training + printed STG + supervision + drug supply + improve equipment supply logistics + improve HF environment + medical management information system + printed material for patients + social marketing + accreditation				Okullo J, Okello Q, Birungi H, Askew I, Janowitz B, Cutherbertson C, Ebanyat F. Improving quality of care for family planning services in Uganda. September 2003. Regional Centre for Quality of Health Care. Institute of Public Health, Makerere University. Available at: http://www.popcouncil.org/pdfs/frontiers/FR_FinalReports/Uganda_Global_CPI.pdf, accessed July 3, 2008.
118800001	1	0	0	0	0	1	0	0	0	0	0	1	0	AFRO	Senegal	1	1	0	2003.5	0	0	Interrupted time series with no controls	0	1	4. Town +/- rural	1	670	1	printed job aid + benchmarking + supervision + equipment + community education meetings + home visits + community education radio + educational video for community					Ndoye A, Fall M, Mboup BM, Narayanan I, Thiam A, Plowman B, Rose M, Barry HL, Sarr C, Toure S, Sow M, Diop B, Cisse M. Newborn health interventions in Senegal: the early implementation phase. Senegal and Arlington, VA: MOH (Senegal), and BASICS II for the United States Agency for International Development. 2004. 34p. Contract No.: HRN-C-00-99-00007-00.
119000001	1	0	1	1	0	1	0	0	0	0	1	0	0	AFRO	Ghana	1	1	0	2003	0	0	Pre-post study with non-randomized controls	0	0	3. Urban-rural mix	1	320	2	training (classroom) + printed literature for HCP + team-based problem solving + supervision + HCP job description + equipment + strengthen data collection	training (self-directed) + printed literature for HCP + team-based problem solving + supervision + HCP job description + equipment + strengthen data collection				Osei I, Garshong B, Banahene GO, Gyapong J, Tapsoba P, Askew I, Ahiadeke C, Killian R, Bonku E, Combary P, Sampson W. Improving the Ghanaian Safe Motherhood Programme. Evaluating the effectiveness of alternative training models and other performance improvement factors on the quality of maternal care and client outcomes. Health Research Unit, Ghana Health Services, Frontiers Program, Population C…
119100001	1	1	0	1	0	1	0	0	0	0	0	0	0	AMRO	Dominican Republic	0	1	0	1999.5	1	0	Pre-post study with non-randomized controls	0	0	3. Urban-rural mix	2	2600	3	no intervention	pamphlet for HCP + printed STG + poster for HCP and patient + group process + drug supply + medical information management system + printed materials for patients	training + pamphlet for HCP + printed STG + poster for HCP and patient + supervision + group process + drug supply + medical information management system + printed materials for patients			Luoma M, Jaskiewicz W, McCaffery J, Catotti DN. Dominican Republic performance improvement project evaluation. Chapel Hill, North Carolina: INTRAH. January, 2000. 124p. Basic funding provided by the United States Agency for International Development. Contract No.: CCP-C-00-95-0005-00
119300001	1	0	0	1	0	0	0	0	0	0	0	1	1	AMRO	Honduras	0	1	0	1995.5	0	0	Pre-post study with non-randomized controls	0	0	3. Urban-rural mix	2	660	2	no intervention	training + printed recording form + supervision + provision of drugs + provision of equipment + printed management information system + community education home visit + social marketing				Perdomo R, Holley J. Costs and effectiveness of community pneumonia volunteers in Honduras. Working Paper. Bethesda, Maryland: Partnerships for Health Reform Project, Abt Associates Inc. 1998 January. 64 p. Supported by the United States Agency for International Development. Project No.: 936-5974.13. Contract No.: HRN-C-00-95-00024.
120400001	0	1	1	0	0	1	0	0	0	0	0	0	0	AFRO	Uganda	0	1	0	2001	1	1	Pre-post study with non-randomized controls	0	0	3. Urban-rural mix	1	240	2	no intervention	supervision + business management training for HCPs + loan fund				Agha S, Balal A, Ogojo-Okello F. The impact of a microfinance program on client perceptions of the quality of care provided by private sector midwives in Uganda. Health Services Research. 2004; 39(6 Pt 2): 2081-2099.
120700001	1	0	2	0	1	1	0	0	0	0	0	0	0	AFRO	Kenya	0	1	0	1999	0	0	Pre-post study with randomized controls	1	0	5. Rural only	1	440	2	no intervention	team-based problem solving				Tavrow P, Malianga L, Kariuki M. Using problem-solving teams to improve compliance with IMCI guidelines in Kenya. Bethesda (MD): Quality Assurance Project (US); 2004. 13 p. Operations Research Report. Published for the U.S. Agency for International Development (USAID).
120800001	1	0	0	0	0	1	0	0	0	0	0	1	0	AMRO	Honduras	0	1	0	1999	0	1	Pre-post study with non-randomized controls	0	0	3. Urban-rural mix	2	790	2	community education radio	training + printed job aid + supervision + drug supply + medical information management system + reporting data to community + community education meetings + home visits + printed materials for community + community education radio				Van Roekel K, Plowman B, Griffiths M, Alvarado V V, Matute J, Calderon M. BASICS II midterm evaluation of the AIN Program in Honduras, 2000. Arlington (VA): the Basic Support for Institutionalizing Child Survival Project (BASICS II) for the United States Agency for International Development; 2002. 182 p.
121500001	1	0	2	1	0	1	0	0	0	0	1	1	0	AMRO	Guatemala	0	1	0	1996	0	0	Pre-post study with randomized controls	1	0	3. Urban-rural mix	2	1490	2	training + printed job aid + drug supply	training + poster for HCP + printed job aid + drug supply				Vernon R, Ottolenghi E, Solorzano J, Santamarina L, Arroyo J, Barrios C. Operations research final technical report: Systematic offering of family planning and reproductive health services in Guatemala. Guatemala City, Guatemala, Population Council, Latin America and the Caribbean Operations Research and Technical Assistance in Family Planning and Reproductive Health [INOPAL], 1997 Apr. vi, 56, […
121500002	1	0	2	1	0	1	0	0	0	0	1	1	0	AMRO	Guatemala	0	1	0	1995.5	0	0	Pre-post study with randomized controls	1	0	3. Urban-rural mix	2	1490	2	inservice training + printed literature for HCP + provision of drugs	pre-service and in-service training + printed recording forms + printed literature for HCP + problem-solving meetings + provision of drugs + community education home visits				Vernon R, Ottolenghi E, Solorzano J, Santamarina L, Arroyo J, Barrios C. Operations research final technical report: Systematic offering of family planning and reproductive health services in Guatemala. Guatemala City, Guatemala, Population Council, Latin America and the Caribbean Operations Research and Technical Assistance in Family Planning and Reproductive Health [INOPAL], 1997 Apr. vi, 56, […
121800001	1	0	0	0	0	1	0	1	0	0	0	1	1	SEARO	Indonesia	1	1	0	1995	0	0	Pre-post study with non-randomized controls	0	0	6. Unclear or not stated	2	1000	2	no intervention	re-organization of HF to improve HF utilization + new decision rights for HF + local support + improved transparency in how HF services were subsidized				Lieberman SS, Alkatiri A. Autonomization in Indonesia: the wrong path to reduce hospital expenditures. In: Preker AS, Harding A, editors. Innovations in health service delivery. The corporatization of public hospitals. Washington (DC): The World Bank; 2003. p. 511-531. ISBN: 0-8213-4494-3.
122600001	1	0	0	1	0	0	0	0	0	0	0	0	1	AFRO	Ghana	0	1	0	1981.5	0	1	Interrupted time series with no controls	0	1	3. Urban-rural mix	1	360	1	increased consultation fee + increased drug fee + increased fee per lab service					Waddington C, Enyimayew KA. A price to pay, part 2: the impact of user charges in the Volta region of Ghana. International Journal of Health Planning and Management. 1990; 5(4): 287-312.
122600002	1	0	0	1	0	0	0	0	0	0	0	0	1	AFRO	Ghana	0	1	0	1985.5	0	1	Interrupted time series with no controls	0	1	3. Urban-rural mix	1	400	1	local HF revenue use + community oversight + increased consultation fees + service fee exemption + increased fee per drug item					Waddington C, Enyimayew KA. A price to pay, part 2: the impact of user charges in the Volta region of Ghana. International Journal of Health Planning and Management. 1990; 5 (4) : 287-312.
123200001	0	0	3	0	0	0	0	0	0	0	0	1	0	AMRO	Mexico	0	0	1	1995.5	0	1	Post-only study with randomized controls	1	0	2. Periurban only	3	4280	3	no intervention	training + printed job aids + supervision + 3 home visits	training + printed job aids + supervision + 6 home visits			Morrow AL, Guerrero ML. From bioactive substances to research on breast-feeding promotion. Advances in Experimental Medicine and Biology, 2001; 501:447-455.
123400001	1	0	0	0	0	1	0	1	0	0	0	0	0	SEARO	Nepal	0	1	0	1997.5	0	1	Pre-post study with non-randomized controls	0	0	5. Rural only	1	220	2	no intervention	drug supply + community education meetings + printed materials for community + fee per drug item unit				Holloway KA, Karkee S, Tamang A, Gurung YB, Pradhan R, Reeves BC. The effect of user fees on prescribing quality in rural Nepal: two controlled pre-post studies to compare a fee per drug unit vs. a fee per drug item. Tropical Medicine and International Health. 2008;13(4):541-547
124100001	1	0	0	1	0	1	0	0	1	0	0	0	0	AMRO	Nicaragua	0	1	0	2000.5	0	0	Interrupted time series with no controls	0	1	6. Unclear or not stated	1	970	1	continuous quality improvement					Lin YS, Hermida J, Hernandez F, Nunez O, Urbina L. Using quality assessment to improve maternal care in Nicaragua. Quality Assurance Project Case Study. Bethesda (MD): Quality Assurance Project (US); 2003 May. 23 p. Published for U.S. Agency for International Development. Contract No: HRN-C-00-96-90013.
124300001	1	0	1	1	0	0	0	0	0	0	0	0	0	WPRO	China	1	1	0	1986	0	1	Interrupted time series with no controls	0	1	3. Urban-rural mix	2	320	3	HF-revenue-related bonus for HCP	service-quantity-related bonus for HCP	HCP-revenue-related bonus for HCP			Liu X, Mills A. The influence of bonus payments to doctors on hospital revenue: results of a quasi-experimental study. Applied Health Economics and Health Policy. 2003;2(2):91-8.
124300002	1	0	1	1	0	0	0	0	0	0	0	0	0	WPRO	China	1	1	0	1986	0	1	Interrupted time series with no controls	0	1	3. Urban-rural mix	2	320	2	service-quantity-related bonus for HCP	HCP-revenue-related bonus for HCP				Liu X, Mills A. The influence of bonus payments to doctors on hospital revenue: results of a quasi-experimental study. Applied Health Economics and Health Policy. 2003;2(2):91-8.
131800001	1	0	1	1	0	1	0	1	1	0	0	0	0	AFRO	Zambia	0	1	0	2006	0	0	Post-only study with randomized controls	1	0	3. Urban-rural mix	1	620	2	training (standard)	training (shortened)				Mwinga K, Siziya S, Kasungami D, Kalesha P, Tambatamba B. Research Study Report: Comparative study of Integrated Management of Childhood Illness (IMCI) case management skills of primary health care workers trained in eleven-day standard course and six-day abridged course for physicians. Zambian Ministry of Health. 2006.
132100001	1	0	1	0	1	1	0	0	0	0	0	1	0	AFRO	Ethiopia	0	1	0	2001	0	1	Pre-post study with randomized controls	1	0	5. Rural only	1	120	2	in-service training + provision of drugs	training (pre-service & in-service) + printed job aid + provision of drugs + community education (unspecified method)				Ali M, Asefaw T, Byass P, Beyene H, Pedersen FK. Helping northern Ethiopian communities reduce childhood mortality: population-based intervention trial. Bulletin of the World Health Organization 2005;83:27-33. Epub 2005 Jan 21.
132600001	1	0	0	0	0	0	0	1	0	0	0	0	0	SEARO	Nepal	0	1	0	2000.5	0	1	Pre-post study with randomized controls	1	0	5. Rural only	1	240	3	no intervention	training + printed STG + poster for HCP + printed literature for HCP	training + printed STG + poster for HCP + printed literature for HCP + self-assessment with group process			Kafle KK, Shrestha AD, Shrestha N, Prasad RR, Das PL, Bhuju GB. Test of Strategies for Implementing STS in Improving Use of Drugs. INRUD, Nepal; New Baneswore, Kathmandu, Nepal; March, 2001
133200001	1	0	2	1	0	0	0	0	0	0	0	0	0	EURO	Turkey	0	1	0	1999.5	0	1	Pre-post study with randomized controls	1	0	1. Urban +/- periurban	3	4190	2	no intervention	training				Akici A, Kalaca S, Ugurlu MU, Karaalp A, Cali S, Oktay S. Impact of a short postgraduate course in rational pharmacotherapy for general practitioners. British Journal of Clinical Pharmacology, 2004;57(3): 310-321
133300001	1	0	3	1	0	0	0	0	0	0	1	0	0	EMRO	Sudan	0	1	0	2002	0	1	Pre-post study with randomized controls	1	0	6. Unclear or not stated	1	360	4	no intervention	audit with feedback	training + printed STG + audit with feedback	academic detailing + printed STG + audit with feedback		Eltayeb IB, Awad AI, Mohamed-Salih MS, Daffa-Alla MA, Ahmed MB, Ogail MA, Matowe L. Changing the prescribing patterns of sexually transmitted infections in the White Nile Region of Sudan. Sexually Transmitted Infections, 2005; 81(5):426-427.
133400001	0	0	2	0	0	0	0	0	0	0	1	0	0	SEARO	Nepal	0	1	0	2002.5	0	1	Pre-post study with randomized controls	1	0	5. Rural only	1	260	2	no intervention	training + poster for HCP + printed job aid				Shrestha N, Samir KC, Baltussen R, Kafle KK, Bishai D, Niessen L. Practical approach to lung health in Nepal: better prescribing and reduction of cost. Tropical Medicine and International Health, 2006;11(5):765-772.
134300001	0	0	0	1	0	0	0	0	0	0	0	0	0	SEARO	India	1	1	0	2002.5	0	0	Pre-post study with non-randomized controls	0	0	1. Urban +/- periurban	1	530	2	printed STG	printed STG + printed job aid + audit with feedback + group process				Sharma S, Sharma KK, Sethi GR, Sachdev GK, Dwivedi S, Faridi MA. Adherence, attitude to standard treatment guidelines in clinical practice at tertiary care hospitals in Delhi State. Presented at: Second International Conference on Improving Use of Medicines; 2004 March 30 - April 2; Chiang Mai, Thailand. [cited 2011 Oct 7]. Available from http://www.icium.org/icium2004/resources/ppt/AD030.ppt
134500001	1	0	1	1	0	0	0	0	0	0	0	0	0	SEARO	India	0	1	0	2000	0	1	Pre-post study with randomized controls	1	0	1. Urban +/- periurban	1	460	2	no intervention	training + printed STG + printed literature for HCP:				Kotwani A, Gupta U, Suri JC, Chaudhury RR. Impact of educational intervention on prescribing behavior and cost of therapy in bronchial asthma in colony hospitals of Delhi. Poster presentation at 2nd ICIUM conference, Chiang Mai, Thailand, Mar 30-Apr 2, 2004. author email: anitakotwani@msn.com, available at: http://archives.who.int/icium/icium2004/resources/ppt/AD035.ppt, accessed Sept 11, 2008
134800001	1	0	2	1	0	0	0	0	0	0	0	0	0	SEARO	India	0	1	0	2000	0	1	Pre-post study with randomized controls	1	0	1. Urban +/- periurban	1	460	2	no intervention	training + printed STG + printed literature for HCP				Dehli Society for Promotion of Rational Use of Drugs, INDIA-WHO Essential Drugs Programme. Research on Rational Drug Use in India: A Glimpse. 2001.
134900001	1	0	3	1	0	0	0	0	0	0	1	0	0	EMRO	Sudan	0	1	0	2003	0	1	Pre-post study with randomized controls	1	0	3. Urban-rural mix	1	410	4	no intervention	audit with feedback	training + audit with feedback	academic detailing + audit with feedback		Awad AI, Eltayeb IB, Baraka OZ. Changing antibiotics prescribing practices in health centers of Khartoum State, Sudan. European Journal of Clinical Pharmacology, 2006; 62(2):135-142.
135000001	1	0	0	1	0	0	0	0	0	0	1	0	0	WPRO	Malaysia	0	1	0	2004	0	1	Pre-post study with non-randomized controls	0	0	6. Unclear or not stated	3	4700	2	no intervention	academic detailing + printed STG + poster for HCP				Teng CL, Achike FI, Phua KL, Nurjahan MI, Mastura I, Asiah HN, Mariam AM, Narayanan S, Norsiah A, Sabariah I, Shariah I, Rokiah KS, Zubaidah MA, Koh CN, Rosnah I. Modifying antibiotic prescribing: the effectiveness of academic detailing plus information leaflet in a Malaysian primary care setting. Medical Journal of Malaysia. 2006; 61(3): 323-331.
135290101	0	0	1	0	0	0	0	0	0	0	0	1	0	AFRO	Kenya	0	0	1	1999.5	0	1	Interrupted time series with no controls	0	1	4. Town +/- rural	1	420	1	training (1 course) + printed recording form + printed STG + printed job aid					Olewe M, Garg R, Deming MS. Community initiatives for child survival in Siaya District, Kenya. Centers for Disease Control and Prevention, Atlanta, Georgia. 9 p.
135290102	0	0	0	0	0	0	0	0	0	0	0	1	0	AFRO	Kenya	0	0	1	1999.5	0	1	Interrupted time series with no controls	0	1	4. Town +/- rural	1	420	1	training (2 courses) + printed recording form + printed STG + printed job aid					Olewe M, Garg R, Deming MS. Community initiatives for child survival in Siaya District, Kenya. Centers for Disease Control and Prevention, Atlanta, Georgia. 9 p.
135400001	0	1	1	0	0	0	0	0	0	0	1	0	0	EMRO	Pakistan	0	0	1	2005	0	1	Pre-post study with non-randomized controls	0	0	5. Rural only	1	710	2	no intervention	academic detailing + printed STG				Qidwai W, Krishanani MK, Hashmi S, Afridi M, Ali RA. Private drug seller's education in improving prescribing practices: Results of an interventional study from Rural Singh, Pakistan. 16 p.
135890101	1	0	0	1	0	1	0	0	0	0	0	1	0	WPRO	Cambodia	1	1	0	1997	0	1	Interrupted time series with no controls	0	1	1. Urban +/- periurban	1	320	1	training + new management committees + continuous quality improvement + management training for HCP + provision of a new HF + disciplinary actions + staff attendance records + printed materials for patients + introduction of fee per package of care + decr					Akashi H, Yamada T, Huot E, Kanal K, Sugimoto T. User fees at a public hospital in Cambodia: effects on hospital performance and provider attitudes. Social Science and Medicine. 2004; 58(3): 553-564.
135890102	1	0	0	1	0	1	0	0	0	0	0	0	0	WPRO	Cambodia	1	1	0	1995.5	0	1	Interrupted time series with no controls	0	1	1. Urban +/- periurban	1	310	1	training + new management committees + management training for HCP + provision of a new HF + printed materials for patients + introduction of fee per package of care + decrease of consultation fee + introduction of standard service fee + change in HCP sala					Akashi H, Yamada T, Huot E, Kanal K, Sugimoto T. User fees at a public hospital in Cambodia: effects on hospital performance and provider attitudes. Social Science and Medicine. 2004; 58(3): 553-564.
135890103	1	0	1	1	0	1	0	0	0	0	0	0	0	WPRO	Cambodia	1	1	0	1998	0	1	Interrupted time series with no controls	0	1	1. Urban +/- periurban	1	290	1	training + new management committees + continuous quality improvement + management training for HCP + provision of a new HF + printed materials for patients + introduction of fee per package of care + decrease of consultation fee + introduction of standard					Akashi H, Yamada T, Huot E, Kanal K, Sugimoto T. User fees at a public hospital in Cambodia: effects on hospital performance and provider attitudes. Social Science and Medicine. 2004; 58(3): 553-564.
136500001	0	1	3	0	0	0	1	0	0	0	1	0	0	SEARO	Thailand	0	0	1	1998.5	0	1	Pre-post study with randomized controls	1	0	1. Urban +/- periurban	2	1960	2	no intervention	training + printed recording form + poster for HCP + printed and electronic literature for HCP + peer review + group process + enforcement of regulations				IHCAR, Karolinska Institutet. Towards good pharmacy practice in Thailand and Vietnam - A mult-intervention approach to rationalise drug use through private pharmacies. The IHCAR, HSRI, CoP & LSHTM EC Funded Collaborative Project, 1997-2000. Contract no. ERB3514PL950674. 2000.
136500002	0	1	2	0	0	0	1	0	0	0	1	0	0	WPRO	Viet Nam	0	0	1	1998.5	0	1	Pre-post study with randomized controls	1	0	1. Urban +/- periurban	1	370	2	no intervention	training + printed recording form + peer review + group process + enforcement of regulations				Larsson M. Antibiotic use and resistance: Assessing and improving utilisation and provision of antibiotics and other drugs in Vietnam. Doctor´s Thesis from Karolinska Institutet, December 17, 2003, ISBN: 91-7349-630-8. available at:http://diss.kib.ki.se/2003/91-7349-630-8/thesis.pdf. accessed June 10, 2008
137800001	1	1	1	0	1	1	0	0	1	0	0	1	0	AFRO	Uganda	0	1	0	1996.5	1	1	Post-only study with randomized controls	1	0	5. Rural only	1	290	3	supervision + drug kits + provision of condoms & HIV tests + outreach + community education group meetings + one-on-one patient education meetings + social marketing + income generation training for community	training (field worker & school teacher) + supervision + group process between HCP and community + provision of condoms & HIV tests + support from community + community education group meetings + printed materials for community + one-on-one patient educati	training (field worker, school teacher, & HF staff) + printed STGs + supervision (HF staff & community educators) + group process between HCPs and community + provision of drugs & condoms + lower drug costs for HF + provision of equipment + support from co			Kamali A, Quigley M, Nakiyingi J, Kinsman J, Kengeya-Kayondo J, Gopal R, Ojwiya A, Hughes P, Carpenter LM, Whitworth J. Syndromic management of sexually transmitted infections and behaviour change interventions on transmission of HIV-1 in rural Uganda: a community randomised trial. Lancet 2003; 361:645–652
138600001	1	0	1	1	0	0	0	0	0	0	0	0	0	AMRO	Argentina, Brazil, Chile, Colombia, Costa Rica	0	1	0	2002	0	1	Pre-post study with non-randomized controls	0	0	1. Urban +/- periurban	5	3940	2	no intervention	training				Levav I, Kohn R, Montoya I, Palacio C, Rozic P, Solano I, Valentini W, Vicente B, Morales JC, Eigueta FE, Saravanan Y, Miranda CT, Sartorius N. Training Latin American primary care physicians in the WPA module on depression: results of a multicenter trial. Psychological Medicine. 2005;35(1):35-45.
139200001	0	0	0	0	0	0	0	0	0	0	0	1	0	AFRO	South Africa	0	0	1	2004.5	1	1	Pre-post study with non-randomized controls	0	0	3. Urban-rural mix	3	4810	2	no intervention	training + printed STG + commodity supply				Peltzer K, Mngqundaniso N, Petros G. A controlled study of an HIV/AIDS/STI/TB intervention with traditional healers in KwaZulu-Natal, South Africa. AIDS Behavior, 2006; 10(6):683-90.
139400001	0	1	2	1	0	1	1	0	0	0	0	0	0	AMRO	Colombia	1	0	0	1998.5	0	1	Interrupted time series with no controls	0	1	1. Urban +/- periurban	2	2310	1	training + printed recording form + poster for HCP + structured prescribing					Pérez A, Dennis RJ, Rodríguez B, Castro AY, Delgado V, Lozano JM. Improvement of parenteral antibiotic use in a university hospital in Colombia. Presented at: 2nd International Conference on Improving Use of Medicines (ICIUM); 2004 March 30 - April 2; Chiang Mai, Thailand. 20 p.
139400002	0	1	2	1	0	1	1	0	0	0	0	0	0	AMRO	Colombia	1	0	0	1998.5	0	1	Interrupted time series with no controls	0	1	1. Urban +/- periurban	2	2310	1	printed recording form + poster for HCP + job aid printed on equipment + structured prescribing					Pérez A, Dennis RJ, Rodríguez B, Castro AY, Delgado V, Lozano JM. Improvement of parenteral antibiotic use in a university hospital in Colombia. Presented at: 2nd International Conference on Improving Use of Medicines (ICIUM); 2004 March 30 - April 2; Chiang Mai, Thailand. 20 p.
139500001	1	0	1	1	0	1	0	1	1	0	1	0	0	SEARO	India	0	1	0	2002.5	0	1	Pre-post study with randomized controls	1	0	5. Rural only	1	530	2	no intervention	training + computerized job aid				Peters DH, Kohli M, Mascarenhas M, Rao K. Can computers improve patient care by primary health care workers in India? International Journal for Quality in Health Care, 2006; 18(6):437-445.
140000001	1	1	0	1	0	0	0	1	0	0	1	1	0	SEARO	Bangladesh	0	1	0	1996	0	1	Pre-post study with non-randomized controls	0	0	1. Urban +/- periurban	1	340	3	no intervention	redeployment of HCP from home to service provision point + outreach + creation of new service provision points + community education group meetings	redeployment of HCP from home to clinic + outreach + expand days of HF operation			Routh S, Barkat-e-Khuda. An economic appraisal of alternative strategies for delivery of MCH-FP services in urban Dhaka, Bangladesh [internet]. Khan SI, editor. Dhaka, Bangladesh. ICDDR,B: Centre for Health and Population Research; 1999. 35p. Operations Research Project Working Paper No. 154, ICDDR,B Working Paper No. 120. Available from: http://centre.icddrb.org/images/wp120.pdf Accessed: May 19…
140400001	1	0	2	0	0	1	0	0	0	0	1	1	0	AFRO	Senegal	0	1	0	2004	0	1	Post-only study with randomized controls	1	0	3. Urban-rural mix	1	670	2	training (general TB) + supervision (DHC)	training (general TB & communication) + supervision (DHC & remote HF) + patient education home visit + patient support person + referral to nearest HF				Thiam S, LeFevre AM, Hane F, Ndiaye A, Ba F, Fielding KL, Ndir M, Lienhardt C. Effectiveness of a strategy to improve adherence to tuberculosis treatment in a resource-poor setting: a cluster randomized controlled trial. Journal of the American Medical Association. 2007;297(4):380-6.
141100001	0	0	2	0	0	0	0	0	0	0	0	1	0	EMRO	Iraq	0	0	1	2001.5	0	1	Post-only study with randomized controls	1	0	1. Urban +/- periurban	2	.	2	no intervention	training + patient education home visit				Mohan A, Nassir H, Niazi A. Does routine home visiting improve the return rate and outcome of DOTS patients who delay treatment? Eastern Mediterranean Health Journal. 2003; 9(4): 702-708
141500001	1	1	1	0	0	1	0	0	0	0	0	0	0	AFRO	Cameroon	0	1	0	1998.5	0	1	Interrupted time series with non-randomized controls	0	0	1. Urban +/- periurban	1	630	2	supervised stock management + community education radio + community education TV	training + operat research + improved med logistics + support from community + community educ group mtgs + home visit + community educ printed materials + community educ radio + community educ TV + social marketing + accreditation + HF award				Babalola S, Brown J, Vondrasek C. Community participation is key to supporting quality in Gold Circle clinics. Communication Impact. 2001; 11 (March):1-2.
142000001	1	0	0	0	0	0	0	0	0	0	0	1	1	AFRO	United Republic of Tanzania	0	1	0	1992.5	1	1	Interrupted time series with no controls	0	1	3. Urban-rural mix	1	170	1	leaflet for HCP + poster for HCP + printed materials for community + community education radio + other community education method + social marketing					Jato MN, Simbakalia C, Tarasevich JM, Awasum DN, Kihinga CN, Ngirwamungu E. The impact of multimedia family planning promotion on the contraceptive behavior of women in Tanzania. International Family Planning Perspectives. 1999; 25(2): 60-67.
142200001	1	0	1	1	0	0	0	0	0	0	0	0	1	WPRO	China	1	1	0	2003.5	0	1	Pre-post study with non-randomized controls	0	0	5. Rural only	2	1490	2	no intervention	resource control given to county governments + new social insurance				Wagstaff A, Lindelow M, Jun G, Ling X, Juncheng Q. Extending health insurance to the rural population: an impact evaluation of China's new cooperative medical scheme. Washington, D.C.: World Bank (US); 2007. 39 p. Impact Evaluation Series No. 12. World Bank Policy Research Working Paper 4150. Available from: http://econ.worldbank.org
142700001	0	0	2	0	0	0	0	0	0	0	0	1	1	AFRO	Ghana	0	0	1	1998	0	1	Post-only study with randomized controls	1	0	5. Rural only	1	400	2	training + drug supply + mass drug distribution + community education meetings + community education video	training + drug supply + medical management information system + mass drug distribution + support from community + community education meetings + community education video				UNDP/World Bank/WHO Special Programme for Research and Training in Tropical Diseases (TDR). Community-directed treatment of lymphatic filariasis in Africa: report of a multi-centre study in Ghana and Kenya. Geneva:WHO; 2000, 41p. TDR/IDE/RP/CDTI/00.2
142700002	0	0	1	0	0	0	0	0	0	0	0	1	1	AFRO	Kenya	0	1	0	1998	0	1	Post-only study with randomized controls	1	0	5. Rural only	1	440	2	training + pamphlet for HCP and community + poster for HCP and community + drug supply + medical management information system + mass drug distribution + community education meetings + community education by school children	training + printed recording form + drug supply + medical management information system + mass drug distribution + support from community + community education meetings + printed materials for community + community education by school children				UNDP/World Bank/WHO Special Programme for Research and Training in Tropical Diseases (TDR). Community-directed treatment of lymphatic filariasis in Africa: report of a multi-centre study in Ghana and Kenya. Geneva:WHO; 2000, 41p. TDR/IDE/RP/CDTI/00.2
142800001	0	0	2	0	0	0	0	0	0	0	0	1	0	AFRO	Nigeria, Ghana, Mali and Togo	0	0	1	1998	0	0	Post-only study with randomized controls	1	0	4. Town +/- rural	1	300	2	training + drug supply + medical management information system + mass drug administration + support from community	training + group process between HCP and community + drug supply + medical management information system + support from community				Brieger WR, editor. Implementation and sustainability of Community-Directed Treatment of Onchocerciasis with invermectin: a multicountry study. Geneva: UNDP/World Bank/WHO Special Programme for Research & Training in Tropical Disease; 2000. 62 p. Report No.: TDR/IDE/RP/CDTI/00.1.
143300002	1	1	0	1	0	0	1	0	0	0	0	0	1	SEARO	India	1	1	0	2001	0	1	Pre-post study with non-randomized controls	0	0	1. Urban +/- periurban	1	470	2	no intervention	training + printed recording form + supervision + drug supply + equipment + HF infrastructure improvement + health service performance reporting + contracting-out + home visits + removal of drug fees + accreditation				Floyd K. Cost and cost-effectiveness of Public-Private Mix DOTS: Evidence from two pilot projects in India. Geneva (Switzerland): World Health Organization; 2004 [accessed 2008 Oct 2]. 53 p. Report number:WHO/HTM/TB/2004.337. Available from http://whqlibdoc.who.int/hq/2004/WHO_HTM_TB_2004.337.pdf
143600001	0	0	1	1	0	1	0	1	0	0	0	0	0	WPRO	China	0	1	0	1995.5	0	1	Pre-post study with randomized controls	1	0	1. Urban +/- periurban	2	660	2	training	training + printed STGs + printed literature for HCPs + patient education group meetings + printed materials for patients				Chockalingam A, Nordet P. Teaching the Teacher: a WHO/WHL cross-cultural project for training health personnel in methods of patient education for hypertension. CVD Prevention. 1999; 2(1): 58-72.
143600002	0	0	1	1	0	1	0	0	1	0	0	0	0	AMRO	Cuba	0	1	0	1995	0	1	Pre-post study with randomized controls	1	0	1. Urban +/- periurban	2	2540	2	printed materials for patients	training + printed STGs + printed literature for HCPs + patient education group meetings + printed materials for patients				Chockalingam A, Nordet P. Teaching the Teacher: a WHO/WHL cross-cultural project for training health personnel in methods of patient education for hypertension. CVD Prevention. 1999; 2(1): 58-72.
143600003	0	0	2	1	0	1	0	0	0	0	0	0	0	AFRO	Ghana	0	1	0	1994	0	1	Pre-post study with randomized controls	1	0	2. Periurban only	1	380	2	printed literature for HCP	training + printed STGs + self-study materials for HCP + printed literature for HCPs + patient education group meetings + printed materials for patients				Chockalingam A, Nordet P. Teaching the Teacher: a WHO/WHL cross-cultural project for training health personnel in methods of patient education for hypertension. CVD Prevention. 1999; 2(1): 58-72.
143600004	0	0	1	1	0	0	0	0	0	0	0	0	0	EURO	Hungary	0	1	0	1996	0	1	Pre-post study with randomized controls	1	0	6. Unclear or not stated	3	4320	2	non-interactive training	interactive training + printed standard treatment guidelines + printed literature for HCPs + medical equipment + patient education group meetings + printed materials for patients				Chockalingam A, Nordet P. Teaching the Teacher: a WHO/WHL cross-cultural project for training health personnel in methods of patient education for hypertension. CVD Prevention. 1999; 2(1): 58-72.
143600005	0	0	1	1	0	1	0	1	1	0	0	0	0	SEARO	India	0	1	0	1995.5	0	1	Pre-post study with randomized controls	1	0	1. Urban +/- periurban	1	410	2	no intervention	training + bulletin for HCP + pamphlet for HCP + printed standard treatment guidelines + patient education group meetings + printed materials for patients				Chockalingam A, Nordet P. Teaching the Teacher: a WHO/WHL cross-cultural project for training health personnel in methods of patient education for hypertension. CVD Prevention. 1999; 2(1): 58-72.
144000001	0	0	3	0	0	0	0	0	0	1	0	0	0	SEARO	India	0	0	1	1993	0	1	Post-only study with randomized controls	1	0	1. Urban +/- periurban	1	330	3	training (didactic lecture) + feedback for HCP about knowledge test	training (case scenario) + feedback for HCP about knowledge test	training (simulated patient) + feedback for HCP about knowledge test			Chandra D, Sharma S, Sethi G, Dkhar S. Pharmacotherapeutic education through problem based learning and its impact on cognitive and motivational attitude of Indian students. European Journal of Clinical Pharmacology. 1996;51(1):1-5.
144200001	1	0	0	0	0	1	0	0	0	0	0	1	0	AFRO	Nigeria	0	1	0	1995	0	1	Pre-post study with randomized controls	1	0	2. Periurban only	1	170	2	no intervention	training + poster for HCP + printed literature for HCP				Odusanya OO, Oyediran MA. The effect of an educational intervention on improving rational drug use. Nigerian Postgraduate Medical Journal. 2004 Jun;11(2):126-131.
146300001	0	0	1	0	0	0	0	0	0	0	0	1	0	AFRO	Ghana	0	0	1	1994.5	0	0	Pre-post study with non-randomized controls	0	0	5. Rural only	1	380	2	no intervention	training + community education group meetings + loans to women for income generation				Vor der Bruegge E. Freedom from Hunger's Credit with Education program in Ghana. In book: B Burkhalter and V Graham (eds). Presented Papers: High Impact PVO Child Survival Programs, Volume 2. Proceedings of an Expert Consultation, Gaulladet University, Washington, DC, June 21-24, 1998. Child Survival Collaboration and Resources (CORE) Group, Washington, DC, and Basic Support for Institutionalizin…
147000001	0	0	0	0	0	1	0	0	0	0	0	1	0	AFRO	Mali	0	0	1	1992.5	0	0	Pre-post study with non-randomized controls	0	0	5. Rural only	1	330	2	no intervention	training + bulletin for HCP + patient recording forms + printed STG + other printed job aids + supervision + public-private partnership without contracting + community education group meetings + community education home visits + printed materials for commu				Gottert P. Final report: Mali Nutrition Communication Project1989-1995. Washington DC: Academy for Educational Development; 1995 May [cited on 2008 Oct 8]. 86 p. Supported by United States Agency for International Health and Development. Contract No.: DAN-5113-Z-00-7031-00. Available from: http://pdf.usaid.gov/pdf_docs/PDABP415.pdf
147600001	0	0	2	0	0	0	0	0	0	0	0	1	0	WPRO	Viet Nam	0	0	1	1999.5	0	1	Pre-post study with randomized controls	1	0	5. Rural only	1	400	2	provision of drugs	training + provision of drugs + community oversight + community education group meetings + patient education home visits				Dickey VC, Pachón H, Marsh DR, Lang TT, Claussenius DR, Dearden KA, Ha TT, Schroeder DG. Implementation of nutrition education and rehabilitation programs (NERPs) in Viet Nam. Food and Nutrition Bulletin, 2002 Dec;23(4 Suppl):78-85
149100001	1	0	2	1	0	1	1	0	0	0	0	0	0	AFRO	Ghana	0	1	0	1995.5	0	0	Pre-post study with randomized controls	1	0	3. Urban-rural mix	1	380	2	no intervention	printed STG + group process				Agyepong I, Anum P, Arhinful D, Ofori-Adjei D. The impact of group development of treatment norms on prescribing at PHC levels in the greater Accra Region. Final Report. Ministry of Health, Greater Accra Region and Centre for Clinical and Tropical Pharmacology, University of Ghana Medical School; 1996.
149300001	1	1	3	0	0	1	0	1	0	0	0	0	0	AFRO	United Republic of Tanzania	0	1	0	2005.5	0	0	Pre-post study with randomized controls	1	0	2. Periurban only	1	390	2	no intervention	group process between HCP and patients				Massele A, Nsimba SED, Kayombo EJ. Reducing injection overuse through patients-prescribers interaction group discussions (IGDS) at public and private primary health care (PHC) facilities in Dar es Salaam region. A final report. Tanzania 2006.
149400001	1	0	3	1	0	1	0	0	0	0	0	0	0	AFRO	Nigeria	0	1	0	1996.5	0	0	Pre-post study with randomized controls	1	0	6. Unclear or not stated	1	280	3	no intervention	printed STG + poster for HCP	training + printed STG + poster for HCP			Isah AO, Isah EC, Okojie OH, Ohaju-Obodo JO. An interventional study to promote rational use of drugs with a newly developed prescribing indicator reference standards in Nigeria. Department of Medicine and Community Health, University of Benin/Teaching Hospital. 1999.
149600001	1	1	1	1	0	0	0	0	0	0	0	0	0	AFRO	Nigeria	0	1	0	2000.5	0	1	Post-only study with randomized controls	1	0	1. Urban +/- periurban	1	310	3	no intervention	academic detailing	training (small group)			Akoria OA, Isah AO. Prescription writing in publilc and private hospitals in Benin City, Nigeria: the effects of an educational intervention. Canadian Journal of Clinical Pharmacology. 2008; 15(2): e295-e305.
149990101	0	0	1	1	0	0	0	0	0	0	0	0	0	WPRO	Philippines	0	1	0	1996	0	0	Pre-post study with randomized controls	1	0	1. Urban +/- periurban	2	1170	2	training (non-interactive) + printed STG	training (interactive) + printed STG				Saniel MC, Acuin CS, Arciaga RS, Lansang MD, Naidas OD, Balis AC, Sevilleja JEAD. Improving private physician's prescribing practices in the diagnosis and treatment of uncomplicated urinary tract infection through clinical practice guidelines. 1999.
149990102	0	0	1	1	0	0	0	0	0	0	0	0	0	WPRO	Philippines	0	1	0	1996	0	0	Pre-post study with randomized controls	1	0	1. Urban +/- periurban	2	1170	2	training (non-interactive) + printed STG + audit with feedback	training (interactive) + printed STG + audit with feedback				Saniel MC, Acuin CS, Arciaga RS, Lansang MD, Naidas OD, Balis AC, Sevilleja JEAD. Improving private physician's prescribing practices in the diagnosis and treatment of uncomplicated urinary tract infection through clinical practice guidelines. 1999.
150900001	1	0	0	1	0	1	0	0	0	0	0	1	0	WPRO	Philippines	0	1	0	1994.5	0	0	Pre-post study with non-randomized controls	0	0	2. Periurban only	2	1030	2	no intervention	training + pamphlet for HCP + printed recording form + equipment + community education meetings + printed materials for community				Vergeire-Dalmacion G. Antibiotic prescribing in Philippine government health facilities within the context of the WHOCARI Program: the effect of an intervention targeting caretakers [master's thesis]. [Newcastle (NSW)]: The University of Newcastle; July 1996. 111p (excluding references).
151100001	1	0	1	1	1	1	0	0	0	0	0	0	0	WPRO	Cambodia	0	1	0	2003.5	0	0	Pre-post study with non-randomized controls	0	0	3. Urban-rural mix	1	400	2	no intervention	group process between HCP and patients				Men CR (University of Hawaii at Manoa), Hutin Y (World Health Organization, Switzerland), Barreneche O (World Health Organization, Cambodia), Kanal K (Ministry of Health, Cambodia), Srun S (Ministry of Health, Cambodia). Interactional Group Discussion: an intervention to reduce the overuse of injections at public healthcare facilities in Cambodia. 2004. 15p.
151200001	0	1	0	1	0	0	0	0	0	0	1	1	0	EMRO	Pakistan	0	1	0	2003	1	0	Pre-post study with non-randomized controls	0	0	1. Urban +/- periurban	1	540	2	no intervention	pamphlet for HCP + group process between HCP and patients + printed materials for patients				Agboatwalla M (Health Oriented Prevention Education, Pakistan), Hutin Y (World Health Organization, Switzerland), Luby S (Center for Disease Control, USA), Mussarrat A (Health Oriented Prevention Education, Pakistan), Ahmed A (Health Oriented Prevention Education, Pakistan). A pilot intervention to improve injection practices in the informal sector in Karachi, Pakistan. 2004. 102p.
152090101	0	1	1	1	1	1	0	1	0	0	0	0	0	AFRO	Kenya	0	1	0	2001.5	0	0	Pre-post study with randomized controls	1	0	3. Urban-rural mix	1	390	2	training on malaria (placebo) + printed STG on malaria (placebo) + manager training	training on ARI + printed STG on ARI + manager training				Gitau LN, Kiambuthi J. The effect of an educational intervention on use of antibiotics in the treatment of ARI and malaria in six mission hospitals in Kenya. Nairobi, Kenya: Centre for Drug Management and Policy / Mission for Essential Drugs and Supplies; 2004, 57 p.
152090102	0	1	1	1	1	1	0	1	0	0	0	0	0	AFRO	Kenya	0	1	0	2001.5	0	0	Pre-post study with randomized controls	1	0	3. Urban-rural mix	1	390	2	training on ARI (placebo) + printed STG on ARI (placebo) + manager training	training on malaria + printed STG on malaria + manager training				Gitau LN, Kiambuthi J. The effect of an educational intervention on use of antibiotics in the treatment of ARI and malaria in six mission hospitals in Kenya. Nairobi, Kenya: Centre for Drug Management and Policy / Mission for Essential Drugs and Supplies; 2004, 57 p.
152100001	0	1	1	0	0	0	1	0	0	0	1	0	0	WPRO	Philippines	0	0	1	2000.5	0	0	Pre-post study with non-randomized controls	0	0	1. Urban +/- periurban	2	1230	3	no intervention	pamphlet for HCP and patients	pamphlet for HCP and patients + group process between HCP and community			Sia IC, Galang RM, Mendoza OM, Reyes JA, Bernardo AM, Estrada DT, Quiroga CO, Santiago AC. The effect of educational activity on the practices of drugstore sellers in the Phillippines. Manila, Phillippines: Joint Research Initiative to Improve the Use of Medicines (JRIIUM); 2002; 50 p.
152290101	0	0	2	1	0	0	0	1	0	0	0	0	0	SEARO	Indonesia	0	1	0	1999.5	0	0	Pre-post study with randomized controls	1	0	6. Unclear or not stated	2	570	2	no intervention	printed STG + group process + self-assessment				Hidayati S, Munawaroh S. Small group discussion among paramedics at health centre level to improve compliance to standard treatment guidelines of acute respiratory tract infections. Final Report. INRUD Indonesia for Applied Research on Child Health Project. Yogyakarta, October 16, 2002.
152290102	0	0	2	1	0	0	0	1	0	0	0	0	0	SEARO	Indonesia	0	1	0	1999.5	0	0	Pre-post study with randomized controls	1	0	6. Unclear or not stated	2	570	2	problem solving meeting (large group)	printed STG + problem solving meeting (small & large group) + self-assessment				Hidayati S, Munawaroh S. Small group discussion among paramedics at health centre level to improve compliance to standard treatment guidelines of acute respiratory tract infections. Final Report. INRUD Indonesia for Applied Research on Child Health Project. Yogyakarta, October 16, 2002.
153000001	1	0	0	1	0	1	0	0	0	0	1	0	0	AFRO	Ghana	1	1	0	2002	0	0	Interrupted time series with no controls	0	1	3. Urban-rural mix	1	280	1	audit with feedback + supervision + drug therapeutic committee					Yellu, FD. Monitoring and supervision of medicines management and some other selected pharmaceutical activities in Ghana. 2005.
153500001	1	0	0	1	0	1	0	0	0	0	0	0	0	AFRO	Lesotho	0	1	0	1986.5	0	1	Interrupted time series with no controls	0	1	1. Urban +/- periurban	1	420	1	printed job aid + introduce new treatment unit within HF + printed materials for community					Africa child survival initiative combating childhood communicable diseases (ACSI-CCCD) project report. Atlanta (GA): Department of Health and Human Services (US). 1994; Lesotho; p25-28.
153500002	0	0	0	0	0	0	0	0	0	0	0	0	1	AFRO	Lesotho	0	0	1	1986.5	0	0	Interrupted time series with no controls	0	1	6. Unclear or not stated	1	420	1	training + supervision					Africa child survival initiative combating childhood communicable diseases (ACSI-CCCD) project report. Atlanta (GA): Department of Health and Human Services (US). 1994; Lesotho; p25-28.
154000001	0	0	1	0	0	0	0	0	0	0	0	1	0	EMRO	Pakistan	0	0	1	1992.5	0	1	Pre-post study with randomized controls	1	0	2. Periurban only	1	440	2	no intervention	training + patient recording form + printed job aid + supervision + provision of equipment + community education group meetings + community education home visits + community education video + introduction of fee per service + garbage disposal drums for com				Agboatwalla M, Akram DS. Impact of health education on mothers' knowledge of preventive health practices. Tropical Doctor. 1997; 27(4): 199-202.
154200001	1	0	1	0	0	0	0	0	0	0	0	0	1	AFRO	Burundi	0	1	0	1992.5	0	0	Interrupted time series with non-randomized controls	0	0	6. Unclear or not stated	1	170	2	monitoring + supervision + patient education home visits	patient recording form + monitoring + supervision + HCP group meeting + integration of family planning services into EPI program + patient education home visits				Fitzgibbon B, Ackerman-Gulaid L, Murphy K, Deming M, Gindler J. The integration of family planning services with EPI. In: Foster, SO, editor. Immunization in 12 African Countries 1982-1993. Atlanta, Georgia: US Department of Health and Human Services; 1993. Chapter 7. p.7-71 - 7-72. Participating agency service agreement No.: 0421 PHC 2233.
155190101	0	0	1	0	0	0	0	0	0	0	0	1	0	SEARO	India	0	0	1	1997	0	1	Pre-post study with non-randomized controls	0	0	5. Rural only	1	420	2	no intervention	training + patient recording forms + printed STGs + poster for HCP + printed literature for HCP + other printed job aid + supervision + provision of drugs and supplies + provision of medical equipment + patient education group meetings + patient education				Bang AT, Bang RA, Baitule SB, Reddy MH, Deshmukh MD. Effect of home-based neonatal care and management of sepsis on neonatal mortality: field trial in rural India. The Lancet. 1999; 354 (9194): 1955-1961.
155190102	0	0	1	0	0	0	0	0	0	0	0	1	0	SEARO	India	0	0	1	1994	0	1	Pre-post study with non-randomized controls	0	0	5. Rural only	1	350	2	no intervention	training + patient recording forms + printed STGs + printed literature for HCP + supervision + provision of drugs and supplies + provision of medical equipment + performance-based financial incentive for HCP + salary				Bang AT, Bang RA, Baitule SB, Reddy MH, Deshmukh MD. Effect of home-based neonatal care and management of sepsis on neonatal mortality: field trial in rural India. The Lancet. 1999; 354 (9194): 1955-1961.
156000001	0	0	0	1	0	1	0	0	0	0	0	0	0	AFRO	Democratic Republic of the Congo	0	1	0	1983.5	0	1	Interrupted time series with no controls	0	1	1. Urban +/- periurban	1	.	1	training + audit with in-person feedback + introduce new treatment unit within HF					Moore M. New Parameters for Evaluating Oral Rehydration Therapy: One Year's Experience in a Major Urban Hospital in Zaire. Page 88-89. In: Joseph E, Vernon A, editors. Applied Research in the Africa Child Survival Initiative. A Compendium of USAID-Supported Research in the ACSI-CCCD Project, 1982-1993. USAID, USDHHS. 1994.
156500001	1	0	3	1	0	1	0	0	0	0	0	1	0	SEARO	Bangladesh	1	1	0	2003.5	0	1	Pre-post study with randomized controls	1	0	5. Rural only	1	430	3	training + provision of drugs	training + provision of drugs + support from community + community education group meetings + patient education group meetings	training + other printed job aid + supervision + provision of drugs + support from community + community education group meetings + patient education group meetings + patient education home visits			Baqui AH, El-Arifeen S, Darmstadt GL, Ahmed S, Williams EK, Seraji HR, Mannan I, Rahman SM, Shah R, Saha SK, Syed U, Winch PJ, Lefevre A, Santosham M, Black RE. Effect of community-based newborn-care intervention package implemented through two service-delivery strategies in Sylhet district, Bangladesh: a cluster-randomised controlled trial. Lancet, 2008; 371(9628):1936-1944.
157100001	0	0	3	0	0	0	0	0	0	0	0	1	0	SEARO	India	0	0	1	2003.5	0	1	Pre-post study with randomized controls	1	0	5. Rural only	1	630	3	no intervention	training + team-based problem-solving + monitoring + supervision + group process between HCP and community + support from community + community education group meeting + patient education home visits + HCP salary + other patient education (mothers as role	training + team-based problem-solving + monitoring + supervision + group process between HCP and community + support from community + community education group meeting + patient education home visits + HCP salary + other patient education (mothers as role			Kumar V, Mohanty S, Kumar A, Misra RP, Santosham M, Awasthi S, Baqui AH, Singh P, Singh V, Ahuja RC, Singh JV, Malik GK, Ahmed S, Black RE, Bhandari M, Darmstadt GL; Saksham Study Group. Effects of community-based behaviour change management on neonatal mortality in Shivgarh, Uttar Pradesh, India: a cluster-randomised controlled trial. The Lancet. 2008; 372: 1151-62.
157300001	1	0	0	0	0	0	0	0	0	0	1	1	0	SEARO	India	0	1	0	2003	0	1	Pre-post study with non-randomized controls	0	0	5. Rural only	1	530	2	no intervention	training + supervision + provision of drugs + patient education home visits + provision of food to community				Baqui A, Williams EK, Rosecrans AM, Agrawal PK, Ahmed S, Darmstadt GL, Kumar V, Kiran U, Panwar D, Ahuja RC, Srivastava VK, Black RE, Santosham M. Impact of an integrated nutrition and health programme on neonatal mortality in rural northern India. Bulletin of the World Health Organization. 2008 Oct;86(10):796-804.
157600001	1	0	3	1	0	0	0	0	0	0	0	1	1	SEARO	Bangladesh	1	1	0	2004	0	1	Pre-post study with randomized controls	1	0	5. Rural only	1	430	2	no intervention	training + printed recording forms + supervision + new surveillance system + patient education home visit + facilitated referral				Bari S, Mannan I, Rahman MA, Darmstadt GL, Siraji MHR, Baqui AH, Arifeen SE, Rahman SM, Saha SK, Ahmed ASMNU, Ahmed S, Santosham M, Black RE, Winch PJ, and Bangladesh Projahnmo-II Study Group. Trends in use of referral hospital services for care of sick newborns in a community-based intervention in Tangail District, Bangladesh. Journal of Health, Population and Nutrition 2006;24(4):519-529.
157700001	1	1	3	0	0	0	0	0	0	0	0	1	0	SEARO	Bangladesh	1	1	0	2005.5	0	1	Pre-post study with randomized controls	1	0	5. Rural only	1	490	2	monthly meeting to standardize Salter scales + HCP salary	training + monthly meeting to standardize Salter scales + patient education home visit + printed materials for patients + HCP salary				Sloan NL, Ahmed S, Mitra SN, Choudhury N, Chowdhury M, Rob U, Winikoff B. Community-based kangaroo mother care to prevent neonatal and infant mortality: a randomized, controlled cluster trial. Pediatrics. 2008;121(5):e1047-59.
158500001	0	1	1	0	0	0	0	0	0	0	0	1	0	SEARO	Bangladesh	0	1	0	1999	0	1	Pre-post study with non-randomized controls	0	0	3. Urban-rural mix	1	360	2	no intervention	training + patient recording form + operation research + supervision + provision of drugs + provision of HF + contracting out + community group education meetings + printed materials for community + food supplementation + income generating project + facili				Pelletier D, Shekar M, Du L, Kostermans K. The Bangladesh integrated nutrition project effectiveness and lessions. The World Bank Bangladesh Development Series-paper no. 8. Dhaka Bangladesh; South Asia Human Development Unit. The World Bank Office, Dhaka. 2005 December.106p.
159200001	1	0	3	1	0	1	0	0	0	0	0	0	0	AFRO	Guinea-Bissau	1	1	0	2005	0	1	Post-only study with randomized controls	1	0	1. Urban +/- periurban	1	390	2	training + monitoring + drug supply + change in process: provision of lab results to HCP + medical equipment supply + removal of consultation fee + removal of drug fee + removal of lab fee	training + patient recording form + monitoring + supervision + drug supply + change in process: provision of lab results to HCP + medical equipment supply + removal of consultation fee + removal of drug fee + removal of lab fee + performance-based financia				Biai S, Rodrigues A, Gomes M, Ribeiro I, Sodemann M, Alves F, Aaby P. Reduced in-hospital mortality after improved management of children under 5 years admitted to hospital with malaria: randomised trial. British Medical Journal [Internet]. 2007 Oct 27 [cited 2011 Mar 30];335(7625):862. Available from: http://www.bmj.com/content/335/7625/862.full.pdf
159400001	1	0	0	0	0	0	0	0	0	0	0	1	1	AFRO	Uganda	1	1	0	2002.5	0	0	Pre-post study with non-randomized controls	0	0	3. Urban-rural mix	1	240	2	no intervention	training + supervision + drug supply + medical management information system				Fapohunda BM, Plowman BA, Azairwe R, Bisorbowa G, Langi P, Kato F, Wang X. Home-based management of fever strategy in Uganda: a report of the 2003 survey. Arlington, Virginia, USA: The Republic of Uganda Ministry of Health, WHO and BASICS II. June 2004; 92 p. Available from: http://www.malariaconsortium.org/data/files/pages/hbmf_14.pdf, accessed Oct 29, 2008.
160900001	1	0	0	1	0	1	0	1	0	0	0	1	0	WPRO	Philippines	1	1	0	1974.5	0	1	Pre-post study with non-randomized controls	0	0	3. Urban-rural mix	2	380	2	no intervention	training + supervision + provision of drugs + provision of equipment + facility renovation + provision of facilities + hire additional midwives + support from community + community education group meetings + patient education home visits + HCP travel reimb				Williamson NE, Parado JP, Maturan EG. Providing maternal and child health-family planning services to a large rural population: results of the Bohol Project, Philippines. American Journal of Public Health. 1983; 73(1): 62-71.
163800001	1	0	0	0	0	0	0	0	0	0	0	1	1	EMRO	Egypt	0	1	0	2003.5	0	1	Pre-post study with non-randomized controls	0	0	5. Rural only	2	1280	2	training (UTI training for HF-based HCP) + monitoring + provision of drugs + HF upgrade	training (UTI training for HF-based HCP & counseling training for CHW) + monitoring + provision of drugs + HF upgrade + patient education group meetings + patient education home visits + awards for patients who had good health-related behaviors + non-healt				Ahrari M, Houser RF, Yassin S, Mogheez M, Hussaini Y, Crump P, Darmstadt GL, Marsh D, Levinson FJ. A positive deviance-based antenatal nutrition project improves birth-weight in Upper Egypt. Journal of Health, Population and Nutrition. 2006; 24(4): 498-507
163900001	0	0	0	0	0	0	0	1	0	0	0	1	0	SEARO	Bangladesh	0	0	1	2003	0	1	Pre-post study with non-randomized controls	0	0	5. Rural only	1	400	2	no intervention	training + printed recording form + monitoring + home visits + community education				Syed U, Asiruddin S, Helal MS, Mannan II, Murray J. Immediate and early postnatal care for mothers and newborns in rural Bangladesh. Journal of Health, Population, and Nutrition. 2006; 24(4): 508-518.
164200001	0	1	2	0	0	0	0	0	0	0	1	0	0	AFRO	United Republic of Tanzania	0	0	1	2004	0	1	Pre-post study with randomized controls	1	0	1. Urban +/- periurban	1	360	2	poster for HCP	academic detailing + printed STG + poster for HCP and patients				Nsimba SED. Assessing the impact of educational intervention for improving management of malaria and other childhood illnesses in Kibaha District-Tanzania. East African Journal of Public Health, 2007 Apr;4(1):5-11.
165100001	1	0	1	0	0	0	0	0	0	0	0	1	0	AFRO	Kenya and United Republic of Tanzania	0	1	0	1989	0	1	Pre-post study with non-randomized controls	0	0	5. Rural only	1	400	2	no intervention	training + provision of equipment + community education group meetings				Meegan ME, Conroy RM, Lengeny SO, Renhault K, Nyangole J. Effect on neonatal tetanus mortality after a culturally-based health promotion programme. Lancet. 2001; 358(9282): 640-641.
165700001	1	1	2	0	0	0	0	0	0	0	0	1	1	AFRO	United Republic of Tanzania	0	1	0	2000	0	1	Post-only study with randomized controls	1	0	5. Rural only	1	310	2	no intervention	training + supervision				Lwilla F, Schellenberg D, Masanja H, Acosta C, Galindo C, Aponte J, Egwaga S, Njako B, Ascaso C, Tanner M, Alonso P. Evaluation of efficacy of community-based vs. institutional-based direct observed short-course treatment for the control of tuberculosis in Kilombero district, Tanzania. Tropical Medicine and International Health.2003; 8(3): 204-210.
165800001	0	0	2	0	0	0	0	0	0	0	0	1	0	EMRO	Pakistan	0	0	1	2003	0	1	Post-only study with randomized controls	1	0	2. Periurban only	1	540	5	no intervention	training + pamphlet for HCP + printed job aid + community education group meetings + community education home visits + community education video + medical supplies for community (bleach & plastic water vessels)	training + pamphlet for HCP + printed job aid + community education group meetings + community education home visits + community education video + medical supplies for community (soap)	training + pamphlet for HCP + printed job aid + community education group meetings + community education home visits + community education video + medical supplies for community (disinfectant)	training + pamphlet for HCP + printed job aid + community education group meetings + community education home visits + community education video + medical supplies for community (disinfectant & soap)	Luby SP, Agboatwalla M, Painter J, Altaf A, Billhimer W, Keswick B, Hoekstra RM. Combining drinking water treatment and hand washing for diarrhoea prevention, a cluster randomised controlled trial. Tropical Medicine and International Health. 2006; 11(4): 479-489.
166500001	1	0	1	1	0	0	0	0	0	0	1	0	1	SEARO	India	0	1	0	1988.5	0	1	Post-only study with randomized controls	1	0	5. Rural only	1	400	3	no intervention	continuous quality improvement + provision of equipment + patient education home visits				Srinivasan V, Radhakrishna S, Sudha R, Malathi MV, Jabbar S, Ramakrishnan R, Rao TV. Randomised controlled field trial of two antenatal care packages in rural south India. Indian Journal of Medical Research. 1995; 102:86-94
166800001	1	1	2	1	0	0	1	0	0	0	0	1	0	SEARO	India	1	1	0	2000	0	1	Post-only study with randomized controls	1	0	5. Rural only	1	460	2	printed materials for community	training + equipment + home visit + printed materials for community				Sankaranarayanan R, Mathew B, Jacob BJ, Thomas G, Somanathan T, Pisani P, Pandey M, Ramadas K, Najeeb K, Abraham E. Early finding from a community-based cluster-randomized, controlled oral cancer screening trial in Kerala, India. Cancer. 2000; 88: 664-673.
169100001	0	0	1	0	0	1	0	0	0	0	0	1	0	WPRO	China	0	0	1	1996.5	1	1	Pre-post study with randomized controls	1	0	4. Town +/- rural	2	750	2	no intervention	training + HCP group process + community education group meetings + community education home visits + printed materials for community + community education radio + community education video + one-on-one patient education meetings				Sun X, Wen Y, Choi KH, Lurie P, Mandel J. Integrating HIV prevention education into existing family planning services: results of a controlled trial of a community level intervention for young adults in rural China. AIDS and Behavior, 2000; 4(1):103-110.
169400001	1	0	1	1	0	1	0	1	0	0	1	1	0	SEARO	Nepal	0	1	0	1976.5	0	1	Pre-post study with non-randomized controls	0	0	5. Rural only	1	120	2	no intervention	training + supervision + integration of community health services into HF-based services + hire new HCP into pre-existing HCP cadre				Tuladhar JM, Stoeckel J. The relative impacts of vertical and integrated FP/MCH programs in rural Nepal. Studies in Family Planning.1982; 13(10): 275-286.
170500001	1	0	2	1	0	0	0	1	0	0	1	0	0	SEARO	India	0	1	0	2001	0	1	Interrupted time series with non-randomized controls	0	0	3. Urban-rural mix	1	470	2	no intervention	training + management training for HCP managers + provision of drugs + provision of equipment + HF repairs + reorganize HCPs to understaffed areas				Rao KD. Quality improvement and its effect on patient perceptions and demand for health services -- evidence from Uttar Pradesh, India [dissertation]. [Baltimore (MD)]: The Johns Hopkins University; 2004. 158 p.
170700001	0	0	1	1	0	0	0	0	0	0	0	1	1	AFRO	United Republic of Tanzania	0	1	0	1993.5	1	1	Post-only study with randomized controls	1	0	4. Town +/- rural	1	160	4	training + facilitated referral	training + drug supply + improved medicine accessibility (at or away from HF) + facilitated referral	training + drug supply + facilitated referral	training + drug supply + improved medicine accessibility (away from HF) + facilitated referral		Nyamuryekung'e K, Laukamm-Josten U, Vuylsteke B, Mbuya C, Hamelmann C, Outwater A, Steen R, Ocheng D, Msauka A, Dallabetta G. STD services for women at truck stop in Tanzania: evaluation of acceptable approaches. East African Medical Journal. 1997; 74 (6): 343 - 347.
170800001	1	0	0	0	0	0	0	1	0	0	1	1	0	SEARO	India	0	1	0	1986	0	1	Pre-post study with non-randomized controls	0	0	5. Rural only	1	320	3	no intervention	adding antenatal services at HF	supervision + adding MCH services at HF + home visits + community education mode not specified			Mukhopadhyay SP, Halder AK, Das KK. A study of utilisation of family planning services through MCH package care in rural areas of West Bengal. Indian Journal of Public Health. 1990; XXXIV(3): 147-151
172700001	0	1	0	0	0	0	0	0	0	0	0	1	0	AFRO	Cameroon	0	0	1	1996.5	1	1	Pre-post study with non-randomized controls	0	0	3. Urban-rural mix	1	640	2	no intervention	training + improved medicine accessibility + community education meetings + printed materials for community + community education radio + social marketing				Agha S. An evaluation of adolescent sexual health programs in Cameroon, Botswana, South Africa, and Guinea. Population Services International (PSI), Research Division; Washington, DC. 2000. 19p. PSI Research Division Working Paper No. 29. Accessed from internet: Dec 10, 2008. Available from: http://www.psi.org/research/wp/WP29.pdf
172700002	1	1	0	0	0	0	0	0	0	0	1	1	0	AFRO	Botswana	0	1	0	1994.5	1	1	Pre-post study with non-randomized controls	0	0	4. Town +/- rural	3	3030	2	no intervention	training + monitoring + community education group meetings + printed materials for community + community education radio + social marketing + HF award				Agha S. An evaluation of adolescent sexual health programs in Cameroon, Botswana, South Africa, and Guinea. Population Services International (PSI), Research Division; Washington, DC. 2000. 19p. PSI Research Division Working Paper No. 29. Accessed from internet: Dec 10, 2008. Available from: http://www.psi.org/research/wp/WP29.pdf
172700003	0	1	0	0	0	0	0	0	0	0	1	1	0	AFRO	South Africa	0	1	0	1996.5	1	1	Pre-post study with non-randomized controls	0	0	1. Urban +/- periurban	3	3680	2	no intervention	training + community education meetings + printed materials for community + community education radio + community education TV + social marketing + performance-based incentive + HF award				Agha S. An evaluation of adolescent sexual health programs in Cameroon, Botswana, South Africa, and Guinea. Population Services International (PSI), Research Division; Washington, DC. 2000. 19p. PSI Research Division Working Paper No. 29. Accessed from internet: Dec 10, 2008. Available from: http://www.psi.org/research/wp/WP29.pdf
172700004	0	1	1	0	0	0	1	0	0	0	1	1	0	AFRO	Guinea	0	1	0	1997.5	1	1	Pre-post study with non-randomized controls	0	0	3. Urban-rural mix	1	440	2	no intervention	training + provision of drugs + revised schedule of HF services + community education group meetings + printed materials for community + social marketing				van Rossem R, Meekers D. An evaluation of the effectiveness of targeted social marketing to promote adolescent reproductive health in Guinea. Population Services International (PSI), Research Division, Washington, DC. 1999. 28p. PSI Research Division Working Paper No. 23. Accessed from internet: Dec 9, 2008. Available from: http://www.psi.org/research/wp/WP23.pdf
172800001	1	1	0	0	0	0	0	0	0	0	1	1	1	AFRO	Cameroon	1	1	0	1985.5	0	1	Interrupted time series with no controls	0	1	5. Rural only	1	900	1	training + printed form + supervision + monitor consistency of drug stock and funds + standardized procurement + structured stock ordering + support from community + unspecified community health education + private revenue source + revolving drug fund + pe					von Massow F, Korte R, Cheka C, Kuper M, Tata H, Schmidt-Ehry B. Financially independent primary health care drug supply system in Cameroun. Tropical Medicine and International Health. 1998; 3(10): 788-801.
173600001	1	1	0	1	1	0	1	0	0	0	0	1	0	AFRO	Kenya	0	1	0	1999	1	1	Pre-post study with non-randomized controls	0	0	4. Town +/- rural	1	440	2	no intervention	training + community education group meetings + coupons for community for subsidized services + one-on-one community education meetings + funds for services given by NGO-local-provider partnership + reduced service fee				Nyeri Youth Health Project (NYHP)[Internet]. [cited 10 Dec 2008]. 16 p. Available from: http://www.fhok.org/index.php?module=Uploads&id=cntnt01&cntnt01action=getfile&cntnt01upload_id=11&cntnt01returnid=54
174300001	0	0	1	1	0	0	0	1	0	0	0	1	1	AFRO	Zimbabwe	0	1	0	1997.5	1	1	Pre-post study with non-randomized controls	0	0	3. Urban-rural mix	1	590	2	printed materials for community + community education radio + community education hotline	training + support from community + community education group meetings + community education home visits + printed materials for community + community education radio + community education hotline + social marketing				Alford S, Cheetham N, Hauser D. Science and Success in Developing Countries: Holistic Programs that Work to Prevent Teen Pregnancy, HIV and Sexually Transmitted Infections. Washington, DC: Advocates for Youth; 2005. 35 p.
174400001	0	0	0	0	0	0	0	0	0	0	0	1	1	AFRO	Cameroon	0	1	0	1998	1	1	Pre-post study with non-randomized controls	0	0	1. Urban +/- periurban	1	630	2	no intervention	training + community education group meetings + printed materials for community + one-on-one community education meetings + non-performance-based non-financial incentives + support for HCP from non-supervisor				Alford S, Cheetham N, Hauser D. Science and Success in Developing Countries: Holistic Programs that Work to Prevent Teen Pregnancy, HIV and Sexually Transmitted Infections. Washington, DC: Advocates for Youth; 2005. 35 p.
176900001	1	1	1	0	0	0	0	0	0	0	0	0	1	AFRO	Uganda	0	1	0	2005	0	0	Pre-post study with non-randomized controls	0	0	5. Rural only	1	290	3	contracting in + contracting out (both with restricted spending)	HF control of government grant	HF control of government grant + performance-based financial incentives for HF			Lundberg, M. Chapter 14: Client satisfaction and the perceived quality of primary health care in Uganda. In: Amin S, Das J, Goldstein M, editors. Are you being served? : new tools for measuring service delivery. The International Bank for Reconstruction and Development, The World Bank, Washington DC: 2008. pp. 313-341. available at: http://www-wds.worldbank.org/external/default/WDSContentServer/I…
177100001	0	0	1	0	0	0	0	0	0	0	0	1	0	AFRO	Rwanda	0	1	0	1988	0	1	Interrupted time series with no controls	0	1	4. Town +/- rural	1	350	3	no intervention	training + supervision + community education group meetings + community education home visits	training + supervision + provision of drugs and supplies + community education group meetings + community education home visits			Munyakazi A. L'experience des 'Abakangurambaga' en communes gatonde et kidaho de la Prefecture Ruhengeri [Experience of 'Abakangurambaga' in Gatonde and Kidaho communities of the Ruhengeri prefecture]. Imbonezamuryango. 1989; 15:14-20.
178000001	0	0	1	0	0	1	0	0	0	0	0	1	0	AMRO	Mexico	0	0	1	1994	0	1	Pre-post study with randomized controls	1	0	1. Urban +/- periurban	3	5150	2	no intervention	training + change in process: involve parents in vaccination scheduling + new data system for locating patients + community education home visits + lower salary				Calderón-Ortiz R, Mejía-Mejía J. Estrategia de contratacion permanente dentro del programa de vacunacion universal [Strategy for permanent contracting within the program of universal vaccination]. Salud pública de México. 1996;38(4):243-248. [Article in Spanish]
179700001	0	0	2	1	0	1	1	0	1	0	0	1	0	SEARO	Thailand	0	1	0	1992	1	0	Post-only study with randomized controls	1	0	5. Rural only	2	1890	2	no intervention	training+continuous quality improvement+provision of drugs+add STD care to MCH/FP clinic+community education grp mtg+community education home visits+patient education grp mtg+printed materials for community				Thongkrajai E. Feasibility of integrating STD services and STD/HIV/AIDS prevention into the MCH/FP programme in Thailand. Final report. 1995. 34 p. Located at: K4Health Project, Center for Communication Programs, Johns Hopkins Bloomberg School of Public Health, Baltimore, MD; POPLINE Document Number 120656.
180200001	0	0	1	0	0	0	0	0	0	0	0	1	0	EMRO	Pakistan	0	0	1	1993	0	0	Pre-post study with non-randomized controls	0	0	5. Rural only	1	440	2	no intervention	training + printed recording form + printed guidelines + poster for HCP + printed literature for HCP + other printed job aids + monitoring + supervision + drug kit system + provision of drugs and condoms + provision of equipment + performance-based discipl				Oxford Policy Management. Lady Health Worker Programme: External evaluation of the National Programme for Family Planning and Primary Health Care. Final report. March 2002. available at: http://www.opml.co.uk/policy_areas/statistics/quantitative_information_for_policy_and_programme/cn1064_lhw.html, accessed Dec 28, 2008
182200001	1	0	0	1	0	1	0	0	0	0	0	1	0	AMRO	Guatemala	1	1	0	1984	0	1	Pre-post study with non-randomized controls	0	0	5. Rural only	2	1120	2	no intervention	training + printed recording form + printed STG + increase in supervision frequency + drug supply + new HCP selection process + home visits + nonmedical equipment for supervisors				Ruebush TK 2nd, Zeissig R, Koplan JP, Klein RE, Godoy HA. Community participation in malaria surveillance and treatment. III. An evaluation of modifications in the Volunteer Collaborator Network of Guatemala. American Journal of Tropical Medicine and Hygiene. 1994;50(1):85-98.
182900001	0	1	0	0	0	0	0	0	0	0	1	0	0	AFRO	United Republic of Tanzania	0	0	1	2002.5	0	0	Pre-post study with non-randomized controls	0	0	3. Urban-rural mix	1	330	2	no intervention	train+printed HCP lit+supervis+mngr train+EDL+struct stock order+drug record+std HF spec+hiring/selection proc+pub-pvt partner+comm supp+ethics code+loan fund+soc mrktng+HF owner incent+accredit+sanction on HF factor+sanction on HF srvc+std drug qual				Ndomondo-Sigonda M, Kowero O, Alphonce E, Mbwasi R, Shirima R, Frankiewicz C, Taylor M, Heltzer N, Clark M. Accredited Drug Dispensing Outlets: Impact of the program. Poster presented at: The Strategies for Enhancing Access to Medicines Conference on Targeting Improved Access to Essential Medicines; 2005 June 20-22 [cited 2008 June 10]; Accra, Ghana. Available at: http://www.msh.org/SEAM/conferen…
186100001	0	1	1	0	0	0	0	0	0	0	0	1	0	SEARO	Indonesia	0	0	1	1998.5	1	1	Pre-post study with non-randomized controls	0	0	2. Periurban only	2	580	2	community education group meetings	training + community education group meetings + non-supervisor support of HCP				Ford K, Wirawan DN, Suastina SS, Reed BD, Muliawan P. Evaluation of a peer education programme for female sex workers in Bali, Indonesia. International Journal of STD & AIDS. 2000;11(11):731-3.
186900001	1	1	0	1	0	1	0	0	0	0	0	0	1	AFRO	South Africa	0	1	0	1985	0	1	Pre-post study with non-randomized controls	0	0	4. Town +/- rural	3	2400	3	no intervention	training + leaflet for HCP + printed recording form + poster for HCP + provision of HF + printed materials for community + hire additional HCPs into pre-existing HCP cadre	training + leaflet for HCP + printed recording form + poster for HCP + provision of HF + support from community + community education group meetings + printed materials for community + community education video + one-on-one patient education meetings + hir			Steyn K, Rossouw JE, Jooste PL, Chalton DO, Jordaan ER, Jordaan PCJ, Steyn M, Swanepoel AS. The intervention effects of a community-based hypertension control programme in two rural South African towns: the CORIS study. South African Medical Journal. 1993; 83(12): 885-891.
187400001	1	1	1	1	0	1	0	0	1	1	1	1	0	AMRO	Honduras	1	1	0	1992	1	0	Pre-post study with non-randomized controls	0	0	2. Periurban only	2	610	2	training	training + printed recording form + other printed job aids + continuous quality improvement + patient education group meetings + patient education home visit + referral coupon for patient + decrease in service fee + HCP performance-based financial incentiv				Rivera A, Canahuati J, Lopez C, Phillips A, Lundgren R. The promotion of the lactational amenorrhea method and child spacing through breastfeeding advocates. Final report. 1 Jun 1990 - 31 Oct 1992. Washington (DC): Georgetown University (US); 1993. 150 p. Report No.: C190.50A. Contract No.: OR-HO-001.
190400001	1	0	0	1	0	1	0	0	0	0	0	1	0	EMRO	Pakistan	1	1	0	2003.5	0	1	Pre-post study with non-randomized controls	0	0	4. Town +/- rural	1	620	2	training + printed job aid + equipment	training + printed job aid + equipment + strengthen data collection + support from community + community education meetings + patient education home visits + patient fund + non-performance-based financial incentive				Memon ZA, Soofi SB, Rasool S, Rizvi A, Raza F, Bhutta ZA. Impact of community mobilization & training of lady health workers in newborn care in improving child survival: effectiveness cluster-randomized controlled trial. Presented at: Tracking Progress in Child Survival: Countdown to 2015; 13 - 14 December 2005; Beveridge Hall, Senate House, London, UK. Available from: http://www.countdown2015mnc…
191900001	1	0	3	0	0	0	0	0	0	0	0	0	1	AFRO	Ghana	0	1	0	2004.5	0	1	Post-only study with randomized controls	1	0	5. Rural only	1	470	2	no intervention	removal of user fee + free health insurance				Ansah EK, Narh-Bana S, Asiamah S, Dzordzordzi V, Biantey K, Dickson K, Gyapong JO, Koram KA, Greenwood BM, Mills A, Whitty CJ. Effect of removing direct payment for health care on utilisation and health outcomes in Ghanaian children: a randomised controlled trial. Public Library of Science Medicine. 2009; 6(1): e1000007.
192100001	0	0	1	0	0	0	0	0	0	0	1	1	0	SEARO	Nepal	0	0	1	2003	0	1	Pre-post study with randomized controls	1	0	5. Rural only	1	260	2	no intervention	training + community education meetings + printed materials for community + community education by school children + non-medical commodity supply				Karkee SB, Tamang AL, Gurun RB. Community intervention study to promote rational treatment of acute respiratory infection (ARI) in rural Nepal. Final Report. The British Nepal Medical Trust. June 2004.
192900001	1	1	0	0	0	0	0	0	0	0	0	0	1	AFRO	Gabon	0	1	0	2000.5	0	1	Pre-post study with non-randomized controls	0	0	1. Urban +/- periurban	3	3330	2	no intervention	new consultation fee				Issifou S, Kremsner PG. Impact of increasing consultation fees on malaria in Africa. Wiener Klinische Wochenschrift. 2004; 116(9-10): 332-333.
193300001	1	1	1	1	1	1	0	0	0	0	0	0	0	AFRO	Uganda	1	1	0	2001	0	1	Interrupted time series with non-randomized controls	0	0	5. Rural only	1	240	2	no intervention	revised drug procurement + district control of funds + new government funds for drugs and health sector + reduced consultation fee + reduced drug fee				Tumwikirize WA, Ogwal-Okeng JW, Mohammed K. Assessing the effect of cost sharing on availability of drugs, prescription patterns and utilization of services in public health facilities in Uganda. Kampala, Uganda: Department of Pharmacology and Therapeutics, Faculty of Medicine, Makerere University (Uganda). 2004 Jun. 51 p. Technical Report submitted to Rational Pharmaceutical Management Plus, Cen…
193400001	0	0	0	0	0	0	0	0	0	0	0	1	0	AFRO	Uganda	0	0	1	2003	0	1	Pre-post study with non-randomized controls	0	0	5. Rural only	1	240	2	no intervention	training + printed STG + supervision + provision of drug + printed management information register + community education group meetings + patient education home visits				Nsungwa-Sabiiti J, Peterson S, Pariyo G, Ogwal-Okeng J, Petzold MG, Tomson G. Home-based management of fever and malaria treatment practices in Uganda. Transactions for the Royal Society of Tropical Medicine and Hygiene. 2007; 101:1199-1207. Epub 2007 Oct 22.
194300001	0	1	0	0	0	1	0	0	0	0	1	0	0	SEARO	Nepal	0	1	0	2002	1	1	Pre-post study with non-randomized controls	0	0	5. Rural only	1	240	2	no intervention	training + audit with feedback + franchising + referral network between physicians and HFs				Agha S, Karim AM, Balal A, Sosler S. A quasi-experimental study to assess the performance of a reproductive health franchise in Nepal. Washington DC: USAID/Commercial Market Strategies Project. Country Research Series. No.14; September 2003. 38p.
195300001	0	1	2	1	0	0	0	0	0	0	0	0	0	SEARO	Myanmar	0	1	0	2003.5	0	1	Interrupted time series with non-randomized controls	0	0	4. Town +/- rural	1	.	2	no intervention	training + monitoring + drug supply + management information system + printed materials for community + franchising + social marketing + consultation fee + removal of fee per service + accreditation				Lönnroth K, Aung T, Maung W, Kluge H, Uplekar M. Social franchising of TB care through private GPs in Myanmar: an assessment of treatment results, access, equity and financial protection. Health Policy and Planning. 2007; 22(3):156-66. Epub 2007 Apr 12.
195400001	1	0	1	1	0	0	0	0	0	0	0	0	0	SEARO	Bangladesh	0	1	0	1995.5	0	1	Pre-post study with non-randomized controls	0	0	3. Urban-rural mix	1	340	3	no intervention	training + printed STG	training + printed recording form + printed STG + audit with feedback			Chowdhury AKA, Khan OF, Matin MA, Begum K, Galib MA. Study of effect of standard treatment guidelines with or without audit on prescribing for diarrhoea and acute respiratory infection in some government heald facilities in Bangladesh. Unpublished manuscript.
196500001	0	0	1	1	0	1	0	0	0	0	0	1	1	SEARO	Nepal	1	1	0	2001	1	0	Pre-post study with randomized controls	1	0	3. Urban-rural mix	1	240	2	training + unspecified community education	training + support from community + community non-health group education meetings + unspecified community education				Malhotra A, Mathur S, Pande R, Roca E. The impact of a community-based participatory program on socioeconomic disadvantage in youth reproductive health outcomes in Nepal. Paper presented at: The Reaching the Poor Conference; 2004 February 18-20; Washington, DC. 1-19 slides. Accessed from internet: Oct 3, 2008. Available from: http://web.worldbank.org/WBSITE/EXTERNAL/TOPICS/EXTHEALTHNUTRITIONANDPO…
197300001	0	1	0	0	0	0	0	0	0	0	1	1	0	AFRO	Nigeria	0	0	1	2003	0	1	Pre-post study with randomized controls	1	0	3. Urban-rural mix	1	410	2	no intervention	training + printed STG + group process between HCP and community + community education meetings + home visits + printed materials for community				Ajayi IO, Falade CO, Bamgboye EA, Oduola AM, Kale OO. Assessment of a treatment guideline to improve home management of malaria in children in rural south-west Nigeria. Malaria Journal. 2008;7(24): 1-12.
197400001	1	0	2	1	0	1	1	0	0	0	1	0	0	AFRO	United Republic of Tanzania	0	1	0	2003.5	0	1	Post-only study with randomized controls	1	0	5. Rural only	1	360	3	no intervention	training + printed STG	training + printed STG + equipment			Ngasala B, Mubi M, Warsame M, Petzold MG, Massele AY, Gustafsson LL, Tomson G, Premji Z, Bjorkman A. Impact of training in clinical and microscopy diagnosis of childhood malaria on antimalarial drug prescription and health outcome at primary health care level in Tanzania: a randomized controlled trial. Malaria Journal. 2008; 7:199.
197900001	1	0	2	1	0	0	0	0	0	1	0	0	0	SEARO	Thailand	0	1	0	1978	0	1	Post-only study with randomized controls	1	0	1. Urban +/- periurban	2	530	2	no intervention	training + contingency plan				Bunyaratavej P, Rajatapiti B, Dhitavat V, Kichanantha B, Tangchai W, Sukonthaman Y, Vongviriyatham S, Chinprahast K, Watanapat S, Dusitsin N. Comparison of vasectomy performed by medical students and surgeons in Thailand. Studies in Family Planning. 1981; 12(8-9): 316-317.
199400001	1	0	0	0	0	1	0	0	0	0	0	1	0	SEARO	Indonesia	0	1	0	2001.5	0	0	Pre-post study with non-randomized controls	0	0	4. Town +/- rural	2	730	2	no intervention	training + printed recording form + posters for HCPs + audit with in-person feedback + supervision + group meeting between HCP and community + provision of equipment + printed MIS + community education home visits + printed materials for community + patien				Setyowati. The impact of village midwives and cadres in improving the nutritional status of pregnant women in selected rural villages in two districts, Banten Province Indonesia 2003: a longitudinal descriptive study [PhD thesis]. [Sydney (NSW)]: University of Technology; 2003.224 p.
199500001	1	1	0	1	0	1	0	0	0	0	0	1	1	AMRO	Jamaica	1	1	0	1990.5	0	1	Pre-post study with non-randomized controls	0	0	3. Urban-rural mix	2	1770	2	no intervention	training + booklet for HCP + patient recording form + poster for HCP + audit with feedback + provision of equipment + facilitated referral + printed materials for patients + non-team-based group problem solving meetings				McCaw-Binns A. Jamaica, 1991-1995. In: Koblinsky MA, editor. Reducing maternal mortality: Learning from Bolivia, China, Egypt, Honduras, Indonesia, Jamaica, and Zimbabwe. The World Bank; 2003 [Accessed on November 4 2011]. p.123-129. Available from: http://www-wds.worldbank.org/external/default/WDSContentServer/WDSP/IB/2003/06/06/000094946_0305280402518/Rendered/PDF/multi0page.pdf
200100001	1	0	2	1	0	1	0	1	0	0	0	0	0	SEARO	India	1	0	0	2004.5	0	1	Interrupted time series with no controls	0	1	1. Urban +/- periurban	1	740	1	training + pamphlet for HCP + patient recording form + printed STG + poster for HCP + non-team-based group problem solving meetings + prior authorization for drugs + new treatment unit within HF + HF upgrade + patient education group meetings					Agarwal R, Agarwal K, Acharya U, Christina P, Sreenivas V, Seetaraman S. Impact of simple interventions on neonatal mortality in a low-resource teaching hospital in India. Journal of Perinatology. 2007; 27(1): 44-49.
201000001	1	0	1	1	0	1	0	0	0	0	0	0	0	SEARO	Sri Lanka	1	0	0	2003.5	0	1	Pre-post study with randomized controls	1	0	1. Urban +/- periurban	2	1070	2	no intervention	training + printed recording form + printed STG				Senarath U, Fernando D, Rodrigo I. Effect of training for care providers on practice of essential newborn care in hospitals in Sri Lanka. Journal of Obstetric Gynecologic and Neonatal Nursing. 2007 Nov-Dec;36(6):531-541.
203700001	1	0	0	1	0	1	0	1	0	0	1	0	0	AFRO	Sierra Leone	1	1	0	1992.5	0	1	Interrupted time series with no controls	0	1	5. Rural only	1	170	1	training + change in process of collecting payments from patients + drug supply + improved medicine accessibility + provision of equipment + HF repair + community education meetings + new non-medical equipment to facilitate referral					Fofana P, Samai O, Kebbie A, Sengeh P (The Bo PMM Team). Promoting the use of obstetric services through community loan fund, Bo, Sierra Leone. International Journal of Gynecology and Obstetrics, 1997; 59 (Suppl 2): S225 - S230.
204300001	1	0	3	1	0	1	0	0	0	0	0	0	0	SEARO	Indonesia	0	1	0	1998	0	0	Post-only study with randomized controls	1	0	3. Urban-rural mix	2	670	2	training + printed recording form + printed STG + poster for HCP + printed job aid + supervision	training + printed recording form + printed STG + poster for HCP + printed job aid + supervision + problem solving meetings				Surjono A, Lestari LED, Soenarto Y, Setyowireni D, Julia M, Narendra MB (Gadjah Mada University, Yogyakarta, Indonesia). Implementation of integrated management of childhood illness (IMCI) in East Nusa Tenggara Province. 1998 Oct. 86p. Yogyakarta, Indonesia.
205300001	1	0	2	1	0	1	1	0	0	0	1	0	0	AFRO	Kenya	0	1	0	2006	0	1	Pre-post study with randomized controls	1	0	3. Urban-rural mix	1	570	2	training + printed STG + supervision	training + printed STG + supervision + equipment				Skarbinski J, Ouma PO, Causer LM, Kariuki SK, Barnwell JW, Alaii JA, de Oliveira AM, Zurovac D, Larson BA, Snow RW, Rowe AK, Laserson KF, Akhwale WS, Slutsker L, Hamel MJ. Effect of malaria rapid diagnostic tests on the management of uncomplicated malaria with artemether-lumefantrine in Kenya: a cluster randomized trial. American Journal of Tropical Medicine and Hygiene, 2009; 80(6):919-926.
205400001	0	1	1	0	0	0	1	0	0	0	1	0	0	AFRO	Kenya	0	0	1	2005	0	1	Post-only study with randomized controls	1	0	5. Rural only	1	520	2	no intervention	training + pamphlet for HCP + printed STG + community education meetings + printed materials for community + nonmedical equipment supply				Abuya T, Fegan G, Rowa Y, Karisa B, Ochola S, Mutemi W, Marsh V. Impact of Ministry of Health interventions on private medicine retailer knowledge and practices on anti-malarial treatment in Kenya. American Journal of Tropical Medicine & Hygiene. 2009; 80(6): 905-913.
205500001	1	1	2	1	0	0	0	0	0	0	0	0	1	AMRO	Argentina	0	1	0	1985	0	1	Interrupted time series with no controls	0	1	1. Urban +/- periurban	3	2650	1	training + printed literature for HCP + printed materials for community + community education radio + community education TV					Brasca A, Pigliacampo J, Pollastri E, Hidalgo A, Ramadan A, Miranda J. [An awareness campaign on the diagnosis and prevention of colon and rectal cancer. Planning and evaluation of its results]. Acta Gastroenterológica Latinoamericana. 1987; 17(4): 325-329. [Article in Spanish].
205900001	1	1	1	1	0	1	0	0	0	0	1	0	0	AFRO	Benin	0	1	0	2001.5	0	1	Pre-post study with non-randomized controls	0	0	3. Urban-rural mix	1	350	3	no intervention	training + printed recording form (usual supports) + printed STG + poster for HCP + supervision (usual supports)	training + printed recording form (study supports) + printed STG + poster for HCP + printed job aid + supervision (study supports) + HCP performance-based non-financial incentive			Osterholt DM, Onikpo F, Lama M, Deming MS, Rowe AK. Improving pneumonia case-management in Benin: a randomized trial of a multi-faceted intervention to support health worker adherence to Integrated Management of Childhood Illness guidelines. Human Resources for Health. 2009;7 (77): 1-13.
206700001	0	0	3	0	0	0	0	0	0	1	0	0	0	AFRO	Uganda	0	0	1	1993	0	0	Pre-post study with randomized controls	1	0	1. Urban +/- periurban	1	180	2	no intervention	training + printed STGs + printed literature for HCP + self-study material for HCP				Ogwal-Okeng JW, Mabadeje B, Anokobonggo WW. Guide to Good Prescribing impact study in Makerere Medical School. INRUD News,1996; 6:14-15.
206990102	1	1	0	0	0	1	0	1	1	0	0	1	0	AFRO	Ghana	0	1	0	1974	0	1	Pre-post study with non-randomized controls	0	0	5. Rural only	1	320	3	no intervention	training + outreach + community education group meeting	training + printed job aid + supervision + printed management information system + outreach + community education group meetings + community education home visits + one-on-one patient education meetings + fee for condoms + community education films + facil			University of California. Danfa Comprehensive Rural Health and Family Planning Project, Ghana. Final Report. September 30, 1979. Los Angeles (CA): University of California (US): 1979 [cited 19 Oct 2011]. 631 p. Available from: http://pdf.usaid.gov/pdf_docs/PNAAH079.pdf
208900001	0	0	1	0	0	0	0	0	1	0	0	0	0	SEARO	India	0	0	1	1989	0	1	Pre-post study with randomized controls	1	0	5. Rural only	1	400	2	no intervention	training + poster for HCP + other printed job aid + monitoring + outreach + community education group meetings + community education home visits + printed material for community + community education films				Anantha N, Nandakumar A, Vishwanath N, Venkatesh T, Pallad YG, Manjunath P, Kumar DR, Murthy SG, Shivashankariah, Dayananda CS. Efficacy of an anti-tobacco community education program in India. Cancer Causes Control. 1995;6(2):119-29.
211200001	1	1	1	1	0	0	1	0	0	0	0	0	1	EURO	Kyrgyzstan	1	1	0	1998	0	0	Pre-post study with non-randomized controls	0	0	3. Urban-rural mix	1	360	2	printed recording form + generic substitution + structured prescribing + contracting out	print record form+gener substit+struct prescrib+remove unnecessary HFs+resource control for health to local agency+printed materials for comm+other comm educ+contracting out+consultation fee+social insurance reimbursed via capitation+remove service fee				Jakab M, ed. Reducing financial burden of health care for the poor—the case of Kyrgyz health financing reform. Reaching the Poor with Health Services: Kyrgyz Republic. World Bank. 2008 [cited 2009 Jun 28]. 4 p. Available from: http://siteresources.worldbank.org/INTPAH/Resources/Reaching-the-Poor/RPPBriefsKyrgyz.pdf
214200001	1	0	0	0	0	0	0	0	0	0	0	0	1	AFRO	Rwanda	0	1	0	2005	1	1	Pre-post study with non-randomized controls	0	0	5. Rural only	1	260	2	no intervention	change in monitoring indicators + provision of annual grant to HF				Rusa L, Schneidman M, Fritsche G, Musango L. Chapter 10, Rwanda: Performance-based financing in the public sector. In: Eichler R, Levine R, and the Performance-Based Incentives Working Group, editors. Performance incentives for global health: potential and pitfalls. Versa Press: East Peoria, Illinois; 2009. p. 189-214. Available at: http://www.cgdev.org/doc/books/PBI/06_CGD_Eichler_Levine-Ch10.pd…
214300001	1	0	3	1	0	1	0	0	1	0	1	1	0	AMRO	Nicaragua	0	1	0	2001	0	1	Pre-post study with randomized controls	1	0	5. Rural only	1	970	2	no intervention	training + drug supply + contracting-out services + conditional cash transfers + community education meetings + community education radio + accreditation				Rawlings LB, Rubio GM. Evaluating the Impact of Conditional Cash Transfer Programs: Lessons from Latin America. 2003. World Bank, Policy Research Working Paper Series, number 3119. available at: http://www-wds.worldbank.org/external/default/WDSContentServer/IW3P/IB/2003/09/30/000094946_0309160409264/Rendered/PDF/multi0page.pdf, accessed Jan 19, 2010.
214400001	1	1	0	1	0	0	1	0	0	0	0	0	0	WPRO	Viet Nam	0	1	0	2000.5	0	1	Pre-post study with non-randomized controls	0	0	1. Urban +/- periurban	1	430	2	no intervention	training + printed recording form + supervision + public-private partnership + facilitated referral + one-on-one patient education meetings + performance-based incentive				Quy HT, Lan NT, Lönnroth K, Buu TN, Dieu TT, Hai LT. Public-private mix for improved TB control in Ho Chi Minh City, Vietnam: an assessment of its impact on case detection. International Journal of Tuberculosis and Lung Disease. 2003; 7(5): 464-471.
214600001	1	1	0	1	0	0	1	0	0	0	0	1	1	SEARO	Myanmar	0	1	0	2002	0	1	Pre-post study with non-randomized controls	0	0	4. Town +/- rural	1	.	2	no intervention	training + printed recording form + supervision + improved medicine accessibility + equipment + public-private partnership + social marketing + removal of drug fee + removal of fee-per-service + performance-based non-financial incentive				Maung M, Kluge H, Aye, T, Maung W, Noe P, Zaw M, Jost SP, Uplekar M, Lonnroth K. Private GPs contribute to TB control in Myanmar: evaluation of PPM initiative in Mandalay Division. International Journal of Tuberculosis and Lung Disease. 2006; 10 (9): 982 - 987.
214800001	0	0	2	0	0	1	0	0	0	0	0	0	0	AFRO	Burkina Faso	0	1	0	1998	0	0	Post-only study with randomized controls	1	0	1. Urban +/- periurban	1	250	2	training (non-integrated care) + supervision + patient education group meetings	training (integrated care) + supervision + integration of well & sick child care + patient education group meetings				Francois I, Tonglet R, Compaore H, Djimrassengar HD, Kima S, Kabore E, Dramaix M, Hennart P. A randomized trial for the evaluation of a new model of routine child health care in Ouagadougou, Burkina Faso: the effects of changing patterns and attitudes of the health staff. In: Kolsteren P, Hoerée T, Perez-Cueto A, editors. Promoting growth and development of under fives. Proceedings of the Interna…
215100001	0	1	1	0	0	0	0	0	0	0	0	1	0	AFRO	Zambia	0	0	1	2000.5	1	1	Pre-post study with randomized controls	1	0	3. Urban-rural mix	1	320	2	community education group meeting about safe water (placebo)	training + community education group meeting about HIV + printed materials for community				Agha S, Van Rossem R. Impact of a school-based peer sexual health intervention on normative beliefs, risk perceptions, and sexual behavior of Zambian adolescents. Journal of Adolescent Health. 2004; 34(5): 441-452.
215700001	0	1	0	0	0	0	1	0	1	0	1	1	0	AMRO	Colombia	0	1	0	1985	0	1	Pre-post study with non-randomized controls	0	0	3. Urban-rural mix	2	1210	3	training + pamphlet for HCP + discontinuation of community-based contraceptive services + printed materials for patients + social marketing + salary	performance-based financial incentives for HCP	flip chart for HCP + new HF + replacement of rural promoter with IEC team + community education group meetings + printed materials for community + community education films + other community education			Vernon R (The Population Council), Ojeda G (Profamilia). [Private sector strategies for community distribution and social marketing in Colombia]. Bogota, Colomiba; July 1988. Final Report: Sept 1984-May 1988. 249p. Contract No.: DPE-3030-A-00-4050-00. [Report in Spanish]
218500001	0	0	0	0	0	1	0	0	0	0	1	1	1	AFRO	Rwanda	0	1	0	2005.5	0	1	Interrupted time series with no controls	0	1	4. Town +/- rural	1	300	1	monitoring + supervision + contracting-in + community education home visits + unspecified community education + performance-based financial incentives for HCP					Johannes L, Mullen P, Okwero P, Schneidman M. Performance-based contracting in health. The experience of three projects in Africa. OBApproaches. Note Number 19. April 2008. Available at: http://www.gpoba.org/docs/OBApproaches19_Africa_Health.pdf. Internet accessed: December 16, 2008.
219000001	1	1	0	0	0	1	0	0	0	0	0	0	0	AFRO	Kenya	0	1	0	2003.5	0	1	Pre-post study with non-randomized controls	0	0	5. Rural only	1	460	2	no intervention	training + printed STG + printed job aid + supervision + printed materials for community				Ouma PO, Van Eijk AM, Hamel MJ, Sikuku E, Odhiambo F, Munguti K, Ayisi JG, Kager PA, Slutsker L. The effect of health care worker training on the use of intermittent preventive treatment for malaria in pregnancy in rural western Kenya. Tropical Medicine and International Health. 2007; 12(8): 1-9.
221900001	1	0	0	0	0	1	0	0	0	0	0	0	1	SEARO	Myanmar	0	1	0	1992.5	0	1	Interrupted time series with no controls	0	1	5. Rural only	1	.	1	training + supervision + outreach + blister packaging + provision of drugs + printed management information system + integration of leprosy care into basic health services					Barua S, Wakai S, Shwe T, Umenai T. Leprosy elimination through integrated basic health services in Myanmar: the role of midwives. Leprosy Review. 1999; 70(2): 174-179.
223300001	0	0	1	0	0	0	0	0	0	0	0	1	0	AMRO	Paraguay	0	0	1	1992.5	0	0	Pre-post study with randomized controls	1	0	5. Rural only	2	.	4	training (no detailed guidance)	academic detailing + printed STG	supervision	academic detailing + printed STG + supervision		Carrón JM, Melián MM, León FR. Developing tools of low-cost use to improve the quality of care of rural CBD in Paraguay: final report -- January 1, 1992 - July 31, 1994. Centro Paraguayo de Estudios de Poblacion (CEPEP), Population Council, Latin America and Caribbean Regional Office, USAID. Bureau for Global Programs, Field Support, and Research. Center for Population, Health and Nutrition. Offi…
223790101	1	0	2	0	0	0	0	1	0	0	0	0	0	SEARO	Bangladesh	1	1	0	2002.5	0	1	Pre-post study with randomized controls	1	0	5. Rural only	1	400	2	no intervention	training + printed recording form + printed STG + printed job aid + supervision + drug supply + improvement of drug supply logistics + equipment + referral tracking system				Personal communication from Shams El Arifeen, International Centre for Diarrhoeal Diseases Research, Bangladesh (sarifeen@siriusbb.com; shams@icddrb.org) to Samantha Rowe, Centers for Disease Control and Prevention (say9@cdc.gov) on June 13, 2007, which contained a draft manuscript and supplementary tables of Bangladesh MCE Health Facility Survey Indicators.
223790102	1	0	3	0	0	0	0	1	0	0	1	1	0	SEARO	Bangladesh	1	1	0	2003.5	0	1	Interrupted time series with randomized controls	1	0	5. Rural only	1	430	2	no intervention	training + printed recording form + printed STG + printed job aid + supervision + drug supply + improvement of drug supply logistics + referral tracking system + equipment + community education group meetings + community education home visits				Personal communication from Shams El Arifeen, International Centre for Diarrhoeal Diseases Research, Bangladesh (sarifeen@siriusbb.com; shams@icddrb.org) to Samantha Rowe, Centers for Disease Control and Prevention (say9@cdc.gov) on June 13, 2007, which contained a draft manuscript and supplementary tables of Bangladesh MCE Health Facility Survey Indicators.
223900001	0	1	0	1	0	1	0	0	0	0	0	1	1	AMRO	Mexico	0	1	0	1992	0	0	Pre-post study with non-randomized controls	0	0	3. Urban-rural mix	3	3670	2	no intervention	printed literature for HCP + continuous quality improvement + introduction of contraceptive supply fees				Fajardo IM. Impact evaluation of MEXFAM's TQM/CQI project. Family Planning Management Development; 1-13 Mar 1994. 67 p. Funded by United States Agency for International Health and Development. Project No.:936-3055. Contract No.: DPE-3055-D-00-0051-00.
224100001	0	0	0	0	0	0	0	0	0	0	0	1	0	SEARO	Indonesia	0	0	1	1994	1	1	Pre-post study with non-randomized controls	0	0	2. Periurban only	2	890	3	provision of condoms + printed materials for community + individual educational meetings at worksite (by study team)	training + community education group meetings + printed materials for community + community education sessions at worksite (by HCP) + reduced condom price				Ford K, Wirawan DN, Fajans P, Meliawan P, MacDonald K, Thorpe L. Behavioral interventions for reduction of sexually transmitted disease/HIV transmission among female commercial sex workers and clients in Bali, Indonesia. AIDS. 1996; 10(2): 213-222.
224200001	1	0	1	1	0	0	0	0	0	0	0	0	1	EMRO	Sudan	0	1	0	2001	0	1	Pre-post study with randomized controls	1	0	3. Urban-rural mix	1	340	4	provision of drugs + provision of equipment + community education group meetings + printed materials for patients + community education via loudspeaker	provision of drugs + provision of equipment + community education group meetings + printed materials for patients + community education via loudspeaker + government fund for health care + reduction of service fee by 25%	provision of drugs + provision of equipment + community education group meetings + printed materials for patients + community education via loudspeaker + government fund for health care + reduction of service fee by 50%	provision of drugs + provision of equipment + community education group meetings + printed materials for patients + community education via loudspeaker + government fund for health care + reduction of service fee by 75%		Abdu Z, Mohammed Z, Bashier I, Eriksson B. The impact of user fee exemption on service utilization and treatment seeking behaviour: the case of malaria in Sudan. The International Journal of Health Planning and Management. 2004; 19(Suppl 1): S95-S106.
224600001	0	0	0	0	0	0	0	0	0	0	0	1	0	AFRO	Ghana	0	0	1	1993.5	0	1	Pre-post study with non-randomized controls	0	0	5. Rural only	1	380	3	provision of drugs + provision of water well	training + poster for HCP + printed flipchart for HCP + provision of drugs + community education group meetings + community education video + provision of water well	training + poster for HCP + printed flipchart for HCP + provision of drugs + support from community + community education home visit + community education video + other community education + provision of water well			Nsowah-Nuamah NN, Mensah G, Aryeetey ME, Wagatsuma Y, Bentil G. Urinary schistosomiasis in southern Ghana: a logistic regression approach to data from a community-based integrated control program. The American Journal of Tropical Medicine and Hygiene. 2001; 65(5): 484-490.
224900001	0	1	3	1	0	0	0	0	0	0	0	0	0	AFRO	South Africa	0	0	1	1998.5	0	1	Pre-post study with randomized controls	1	0	4. Town +/- rural	3	3150	2	printed STG	academic detailing + printed STGs + other printed job aid + provision of medical equipment				Zwarenstein M, Bheekie A, Lombard C, Swingler G, Ehrlich R, Eccles M, Sladden M, Pather S, Grimshaw J, Oxman AD. Educational outreach to general practitioners reduces children's asthma symptoms: a cluster randomised controlled trial. Implementation Science, 2007; 2:30.
225100001	1	0	2	0	0	0	0	0	0	0	1	0	0	SEARO	Thailand	0	1	0	1968.5	0	1	Pre-post study with randomized controls	1	0	5. Rural only	2	190	2	no intervention	printed recording form				Rosenfield AG, Limcharoen C. Auxiliary midwife prescription of oral contraceptives. An experimental project in Thailand. American Journal of Obstetrics and Gynecology. 1972;114(7):942-949.
225200001	0	0	1	0	0	0	0	0	0	0	0	1	0	WPRO	Philippines	0	0	1	1973	0	1	Post-only study with randomized controls	1	0	4. Town +/- rural	2	260	4	printed recording form + monitoring + individual HCP performance target	printed recording form + monitoring + performance-based financial incentive for individual HCP (lower target, lower base salary)	printed recording form + monitoring + performance-based financial incentive for HCP group (group target, lower base salary)	printed recording form + monitoring + performance-based financial incentive (no target, no base salary)		Phillips JF, Silayan-Go A, Pal-Montano A. An experiment with payment, quota, and clinic affiliation schemes for lay motivators in the Philippines. Studies in Family Planning. 1975; 6(9): 326-334.
225300001	1	0	1	1	0	0	0	0	0	0	0	1	0	SEARO	India	0	1	0	1958.5	0	1	Pre-post study with non-randomized controls	0	0	5. Rural only	1	.	2	no intervention	training + printed job aids + provision of contraceptives + community education group meetings + printed materials for community + voucher for free condoms + other community education + community education film				India:The Singur Study. Studies in Family Planning. 1963 July; 1(1): 1-4.
225500001	0	0	0	0	0	0	0	0	0	0	1	0	0	AMRO	Colombia	0	0	1	1972.5	0	1	Pre-post study with non-randomized controls	0	0	3. Urban-rural mix	2	460	2	no intervention	pamphlet for HCP and patients				Bailey J, de Zambrano MC. Contraceptive pamphlets in Colombian drugstores. Studies in Family Planning. 1974; 5(6): 178-182.
226000001	0	0	2	0	0	0	0	0	0	0	0	1	0	AMRO	Guatemala	0	0	1	1980	0	0	Pre-post study with randomized controls	1	0	6. Unclear or not stated	2	1190	2	no intervention	training + supervision + mass immunication campaigns + community education home visits				Townsend J, Lechtig A, Pineda F, Arroyo JJ, Klein RE, de Leon R. Cost-effectiveness of family planning services in the SINAPS primary health care program in Guatemala. In: Sirageldin I, Salkever D, Osborn R (editors). Evaluating population programs: international experience with cost-effectiveness analysis and cost-benefit analysis. New York, N.Y., St. Martin's Press, 1983. pp. 458-475.
226300001	0	0	0	1	0	0	0	1	0	0	1	1	0	SEARO	India	0	1	0	1965	0	0	Interrupted time series with no controls	0	1	4. Town +/- rural	1	110	1	training + patient recording form + monitoring + supervision + provision of drugs + new drug management system + new HF + new HMIS + HCP work plan + hiring of new HCPs + support from community + community education group meetings + community education home					Pisharoti KA, Ranganathan KV, Sethu S, Dutt PR. The Athoor experience: implications for a statewide family planning program. Chapel Hill (NC): University of North Carolina, Carolina Population Center and Gandhigram Institute of Rural Health and Family Planning; 1972. 107 p.
226400001	1	0	1	1	0	1	0	0	0	0	1	1	0	EURO	Turkey	0	0	1	1971.5	0	0	Pre-post study with non-randomized controls	0	0	5. Rural only	3	560	4	no intervention	training + provision of contraceptives	training + provision of contraceptives + community education group meetings + printed materials for community + other community education	training + provision of contraceptives + outreach + community education group meetings + printed materials for community + other community education + community education film + decrease in drug fee		Toros A. Tarsus-II: a social experiment in fertility regulation [dissertation]. [Princeton]: Princeton University; 1974. 247p.
226900001	0	0	1	0	0	0	0	0	1	0	0	0	0	AMRO	Peru	0	0	1	1988.5	0	0	Pre-post study with randomized controls	1	0	1. Urban +/- periurban	2	750	2	no intervention	training + community education group meetings + printed materials for community + community education radio + community education video				Lopez R. Kroeger A. Efficacy of the educational intervention for drug rational use (conference presentation). International Conference on Social and Cultural Aspects of Phamaceuticals, The Netherlands, 1991. 14 pages.
227000001	1	0	0	1	0	1	0	0	0	0	0	1	0	EMRO	Afghanistan	0	1	0	2004.5	0	1	Pre-post study with non-randomized controls	0	0	3. Urban-rural mix	1	250	2	no intervention	monitoring + regular reporting to HMIS + contracting in + performance-based financial incentives for HCP				Arur A, Peters D, Hansen P, Mashkoor MA, Steinhardt LC, Burnham G. Contracting for health and curative care use in Afghanistan between 2004 and 2005. Health Policy and Planning. 2010 Mar;25(2):135-144.
231100001	1	0	3	1	0	1	0	0	0	0	0	0	0	SEARO	Thailand	1	0	0	1989	0	1	Post-only study with randomized controls	1	0	3. Urban-rural mix	2	1320	2	no intervention	printed recording form				Danchaivijitr S, Chokloikaew S, Tangtrakool T, Waitayapiches S. Does indication sheet reduce unnecessary urethral catheterization? Journal of the Medical Association of Thailand. 1992; 75 (Suppl 2):1-5.
231300001	1	0	0	1	0	0	0	0	0	0	1	0	0	AMRO	Guatemala	0	1	0	2001.5	0	1	Pre-post study with randomized controls	1	0	3. Urban-rural mix	2	1680	2	no intervention	training + printed STG + printed job aid + supervision				León FR, Brambila C, de la Cruz M, Bratt J, García Colindres J, Vásquez B, Morales C. Testing balanced counseling to improve provider-client interaction in Guatemala’s MOH clinics. Population Council, Washington, DC. 2003 October. 36p. Basic funding provided by the US Agency for International Development. FRONTIERS Cooperative Agreement No.: HRN-A-00-98-00012-00. Project No.: 5801 13052.
232200001	1	0	1	0	0	1	0	0	0	0	0	0	0	EMRO	Egypt	0	1	0	1991	0	1	Pre-post study with non-randomized controls	0	0	5. Rural only	2	730	2	no intervention	training				Halawa M, Bashay MF, Eggleston E, Hardee K, Kafafi L, Brown JW. Assessing the impact of a family planning nurse training program in Egypt. Population Research and Policy Review. 1995; 14: 395-409.
232800001	0	0	0	0	0	0	0	0	0	0	0	1	0	AMRO	Peru	0	0	1	1988.5	0	0	Post-only study with randomized controls	1	0	1. Urban +/- periurban	2	750	2	training (pre-service & traditional refresher) + printed recording forms + printed literature for HCP + supervision (traditional) + provision of drugs + fee per drug + performance-based financial incentives for HCP	training (pre-service & redesigned refresher) + printed recording forms + printed literature for HCP + supervision (redesigned) + provision of drugs + fee per drug + performance-based financial incentives for HCP				Leon FR, Foreit JR, Monge R, Mostajo E, Ortiz S, Ramos M. Final report. Instituto Peruano de Paternidad Responsable (INPPARES). An experiment to improve quality of care in a Peruvian CBD program. Contract CI87.27A/CI88.24A. July 1, 1987 - April 14, 1989. The Population Council. September 1, 1990.
233100001	0	0	3	0	0	0	0	0	0	1	0	0	0	AFRO	South Africa	0	0	1	1972	0	1	Post-only study with randomized controls	1	0	1. Urban +/- periurban	3	900	3	training (non-interactive)	training (interactive)	training (individual computer-based)			Meyer JHF, Beaton GR. An evaluation of computer-assisted teaching in physiology. Journal of Medical Education. 1974; 49(3): 295-297.
234200001	1	0	1	1	0	1	0	0	0	0	1	0	0	EURO	Russian Federation	1	1	0	1999.5	0	1	Interrupted time series with no controls	0	1	3. Urban-rural mix	3	1710	1	improvement collaborative					Catsambas TT, Franco LM, Gutmann M, Knebel E, Hill P, Lin Y-S. Evaluating health care collaboratives: the experience of the Quality Assurance Project. Bethesda (MD): University Research Co., LLC (URC); 2008 June. 89 p. Collaborative Evaluation Series. Published by the USAID Health Care Improvement Project.
235600001	1	0	1	1	0	1	0	0	0	0	0	0	1	AFRO	Malawi	1	1	0	2001.5	0	1	Interrupted time series with no controls	0	1	1. Urban +/- periurban	1	160	1	training + wall chart for HCP + audit with feedback + supervision + monitoring of workload + reorganization of services at HF + hire HCPs					Molyneux E, Ahmad S, Robertson A. Improved triage and emergency care for children reduces inpatient mortality in a resource-constrained setting. Bulletin of the World Health Organization. 2006; 84(4):314-319. Epub 2006 Apr 13.
235900001	1	1	2	1	0	1	0	0	0	0	0	0	0	AMRO	Brazil	1	1	0	1992	0	1	Pre-post study with randomized controls	1	0	1. Urban +/- periurban	2	2780	2	no intervention	training				Westphal MF, Taddei JA, Venancio SI, Bogus CM. Breast-feeding training for health professionals and resultant institutional changes. Bulletin of the World Health Organization. 1995; 73(4): 461-468.
237000001	1	1	0	0	0	1	0	0	1	0	0	0	0	AFRO	Uganda	0	1	0	2004	0	0	Interrupted time series with no controls	0	1	6. Unclear or not stated	1	270	1	training + printed STG + printed job aid					Hizaamu RNB, Waluga P. Total quality management. PowerPoint presentation presented at the Jinja District Local Government Health Management Team Quarterly Feedback Meeting; 2005 October; Uganda, and the HIV & AIDS Fellowship Programme Annual Dissemination Workshop; 2005 December 2; Uganda.
237700001	1	0	0	0	0	0	0	0	0	0	0	1	1	SEARO	Thailand	1	0	0	1993	0	1	Interrupted time series with no controls	0	1	1. Urban +/- periurban	2	2130	1	training + printed STG + patient education group meetings + one-on-one patient education meetings					Kasemsarn P, Ngarmpiyasakul C, Phongpanich S, Pulkasisri N. Baby-friendly hospital: how to sustain? Journal of the Medical Association of Thailand. 1995; 78(7):362-368.
238900001	1	0	0	1	0	1	0	0	0	0	0	0	0	SEARO	Indonesia	0	1	0	1991.5	0	0	Pre-post study with non-randomized controls	0	0	6. Unclear or not stated	2	680	2	no intervention	training + academic detailing				Gani L, Tangkilisan A, Pujilestari L. Improving rational prescribing of physicians: an educational approach for acute diarrhoea in children in Jakarta. Paper presented at: First International Conference on Improving Use of Medicines (ICIUM); 1997 April 1-4; Chiang Mai, Thailand [cited March 29, 2010]. Available from: http://archives.who.int/icium/icium1997/posters/2b2_text.html
240300001	1	1	1	1	0	1	0	0	0	0	1	0	0	AFRO	Rwanda	1	1	0	2007	0	1	Pre-post study with non-randomized controls	0	0	6. Unclear or not stated	1	350	2	non-performance-based payment to HF	intensified monitoring + intensified supervision + contracting with incentive at contractor’s level + performance-based financial incentives for HF				Basinga P, Gertler PJ, Binagwaho A, Soucat ALB, Sturdy JR, Vermeersch CMJ. Paying primary health care centers for performance in Rwanda [Internet]. Washington: The World Bank, Human Development Network, Chief Economist’s Office and Health, Nutrition, and Population Unit, Africa Region; 2010 Jan [cited 2010 Apr 1]. 29 p. Policy Research Working Paper 5190. Document No. WPS5190. Available from: htt…
240400001	1	1	3	1	0	1	0	0	0	0	0	1	0	AFRO + EMRO + SEARO	DR Congo, Guatemala, India, Pakistan, Zambia	1	1	0	2007	0	1	Post-only study with randomized controls	1	0	5. Rural only	4	890	2	no intervention	training				Carlo WA, Goudar SS, Jehan I, Chomba E, Tshefu A, Garces A, Parida S, Althabe F, McClure EM, Derman RJ, Goldenberg RL, Bose C, Krebs NF, Panigrahi P, Buekens P, Chakraborty H, Hartwell TD, Wright LL; First Breath Study Group. Newborn-care training and perinatal mortality in developing countries. The New England Journal of Medicine. 2010; 362(7): 614-623.
240900001	1	0	0	1	0	1	0	0	0	0	0	0	0	AFRO	South Africa	1	1	0	1994	0	0	Interrupted time series with no controls	0	1	3. Urban-rural mix	3	3610	1	removal of user-fees					McCoy D. Free health care for pregnant women and children under six in South Africa: an impact assessment. Produced by the Child Health Unit for Health Systems Trust: Cape Town. April 1996; 82p.
241000001	1	0	2	0	0	0	0	0	0	0	0	1	0	AFRO	Ethiopia	0	1	0	1997	0	1	Pre-post study with randomized controls	1	0	5. Rural only	1	140	2	training + provision of drugs	training + printed job aid + supervision + provision of drugs + community education home visits				Kidane G, Morrow R. Community Based PHC. Reduction of infant and childhood mortality: the training of mothers to provide home care treatment of malaria in rural Tigray, Ethiopia. Overhead projection slides presented at a community-based primary health care meeting.
241100001	0	0	3	0	0	1	0	0	0	0	0	1	0	AFRO	Burkina Faso	0	1	0	2003	0	1	Pre-post study with randomized controls	1	0	5. Rural only	1	290	2	no intervention	training + supervision + pre-packaged drugs + provision of drugs + printed MIS form + community education group meetings + patient education home visits + printed materials for patients + revolving drug fund + fee per drug + non-performance-based financial				Kouyaté B, Somé F, Jahn A, Coulibaly B, Eriksen J, Sauerborn R, Gustafsson L, Tomson G, Becher H, Mueller O. Process and effects of a community intervention on malaria in rural Burkina Faso: randomized controlled trial. Malaria Journal, 2008; 7:50.
241200001	0	0	2	0	0	0	0	0	0	0	0	1	0	AFRO	South Africa	0	0	1	2005.5	0	1	Pre-post study with randomized controls	1	0	2. Periurban only	3	5420	2	no intervention	training + printed recording form + literature for HCP + supervision + community education home visit + performance-based financial incentive for HCP + safety device for households				Swart L, van Niekerk A, Seedat M, Jordaan E. Paraprofessional home visitation program to prevent childhood unintentional injuries in low-income communities: a cluster randomized controlled trial. Injury Prevention. 2008; 14(3):164-169.
241300001	1	0	3	1	0	1	0	0	0	0	0	1	0	WPRO	China	0	1	0	2003.5	0	1	Pre-post study with randomized controls	1	0	4. Town +/- rural	2	1490	3	training + supervision + printed materials for community + community education broadcast	training + supervision + vaccine stored outside the cold-chain + equipment + printed materials for community + community education broadcast	training + supervision + prepackaged vaccine + vaccine stored outside the cold-chain + equipment + printed materials for community + community education broadcast			Wang L, Li J, Chen H, Li F, Armstrong GL, Nelson C, Ze W, Shapiro CN. Hepatitis B vaccination of newborn infants in rural China: evaluation of a village-based, out-of-cold-chain delivery strategy. Bulletin of the World Health Organization, 2007; 85(9):688-694.
241400001	1	0	3	0	0	1	0	0	0	0	0	0	0	EMRO	Pakistan	0	1	0	1999.5	0	1	Post-only study with randomized controls	1	0	1. Urban +/- periurban	1	470	2	no intervention	training + printed materials for HCPs (STG) and patients				Zaman S, Ashraf RN, Martines J. Training in complementary feeding counselling of healthcare workers and its influence on maternal behaviours and child growth: a cluster randomized controlled trial in Lahore, Pakistan. Journal of Health Population and Nutrition. 2008; 26(2): 210-222.
241800001	0	0	3	0	0	0	0	0	0	1	0	0	0	WPRO	Philippines	0	0	1	1994	0	0	Pre-post study with randomized controls	1	0	1. Urban +/- periurban	2	920	2	training about herbal medicine (placebo)	training about drug promotion				Alvero RGY, Panganiban DL. Teaching critical appraisal of medicinal drug promotions in a medical school. Poster presented at the First International Conference on Improving Use of Medicines, Chiang Mai, Thailand, 1 - 4 April 1997. available at: http://archives.who.int/icium/icium1997/posters/2a1_text.html, accessed April 8, 2010.
242100001	1	0	0	1	0	1	0	0	0	0	0	0	0	SEARO	Indonesia	0	1	0	1994	0	1	Interrupted time series with no controls	0	1	5. Rural only	2	890	1	team based problem solving + audit with feedback + supervision + group process + set HF performance goals + medical information management system + health services reporting at HF + new computer for new MIS					Sunartono, Darminto. From research to action: The Gunungkidul experience. Essential Drugs Monitor [internet]. 1995 [cited 2010 April 8];20:21-22. Available from: http://apps.who.int/medicinedocs/en/d/Js16517e/2.5.html (author list correction shown in Essential Drugs Monitor. 1996; 20: page 5, http://apps.who.int/medicinedocs/documents/s16516e/s16516e.pdf)
242200001	1	0	0	1	0	0	0	0	0	0	0	0	0	AMRO	Haiti	1	1	0	1993.5	0	0	Interrupted time series with no controls	0	1	5. Rural only	1	.	1	training					Aupont O. Reducing multiple antibiotics in treatment of acute respiratory infections (ARI): A planned intervention in Haiti. Proster pesented at: First International Conference on Improving Use of Medicines (ICIUM); 1997 1 - 4 Apr; Chiang Mai, Thailand. Available from: http://archives.who.int/icium/icium1997/posters/2P17_TXT.html, accessed April 8, 2010.
243200001	1	0	2	1	0	0	0	0	0	0	0	0	0	WPRO	Viet Nam	0	1	0	2003	0	0	Pre-post study with randomized controls	1	0	5. Rural only	1	510	2	no intervention	training + monitoring + peer review + supervision + group process				Dung PH, Chuc NTK, Ross-Degnan D. Improving community drug use focusing on hospital out-patient through peer review and implementation of guidelines for ARI treatment. Presented at the Second International Conference on Improving Use of Medicines, Chiang Mai, Thailand, March 30 - April 2, 2004. available at: http://www.icium.org/icium2004/resources/ppt/O_CH021.ppt, accessed April 9, 2010.
243300001	0	1	1	0	0	0	0	0	0	0	0	0	1	AFRO	Nigeria	0	1	0	2001	0	0	Pre-post study with randomized controls	1	0	6. Unclear or not stated	1	310	3	no intervention	academic detailing + printed STG	academic detailing + non-performance-based non-financial incentive with job aid			Taylor O, Momodu RO, Odufalu O. Improving chloroquine prescribing in private clinics in Lagos State, Nigeria. Presented at: Second International Conference on Improving Use of Medicines (ICIUM); 2004 March 30-April 2; Chiang Mai, Thailand [cited April 9, 2010]. 13 p. Available from: http://www.icium.org/icium2004/resources/ppt/O_MA011.ppt
243500001	0	1	0	0	0	0	1	0	0	0	0	0	0	AMRO	Chile	0	0	1	1997.5	0	1	Interrupted time series with no controls	0	1	3. Urban-rural mix	3	5250	1	manager training + drug dispensed by prescription only + community education printed materials + community education radio + community education TV					Bavestrello L, Cabello A. Impact of regulatory measures on antibiotic sales in Chile. Poster session presented at: 2nd International Conference on Improving Use of Medicines (ICIUM); 2004 Mar 30 - Apr 2; Chiang Mai, Thailand. 14 p. Available from: http://www.icium.org/icium2004/resources/ppt/AM003.ppt, accessed April 10, 2010.
243600001	0	0	2	1	0	0	0	1	0	0	0	0	0	SEARO	Indonesia	0	1	0	2001	0	0	Pre-post study with randomized controls	1	0	6. Unclear or not stated	2	680	3	no intervention	printed STG + problem solving meeting	printed STG + audit with feedback + problem solving meeting			Munawaroh S (INRUD Yogya/Indonesia)., Sunartono H (Sleman District Health Office)., Suryawati S (Deparment of Clinical Pharmacology, Gadjah Mada University, Indonesia). Reducing antibiotic overuse for ARIs with small-group educational intervention. Presented at: The Second International Conference on Improving Use of Medicines; 2004 March 30 - April 2; Chiang Mai, Thailand. Available from: http:/…
243800001	0	0	3	1	0	1	0	0	0	0	0	0	0	SEARO	Indonesia	0	1	0	2000.5	0	0	Interrupted time series with randomized controls	1	0	6. Unclear or not stated	2	680	2	no intervention	audit with feedback				Yudatiningsih I (Sleman District Health Office) ., Sunartono H (Sleman District Health Office)., Suryawati S (Center for Clinical Pharmacology and Drug Policy Studies, Gadjah Mada University, Yogyakarta, Indonesia). The importance of feedack to enhance the impact of effective interventions to reduce antibiotics in acute respiratory-tract infection. Presented at: The Second International Conferenc…
243900001	1	0	1	1	0	1	0	0	0	0	0	0	0	SEARO	Indonesia	0	1	0	2001	0	0	Interrupted time series with no controls	0	1	6. Unclear or not stated	2	680	1	audit with feedback					Yudatiningsih I (Sleman District Health Office, Indonesia), Sunartono H (Sleman District Health Office, Indonesia). Long-term impact of an MTP approach to reduce inappropriate use of antibiotics in acute respiratory-tract infection. Presented at The Second International Conference on Improving Use of Medicines; 2004 March 30 - April 2; Chiang Mai, Thailand. Available from: http://www.icium.org/ic…
245000001	1	0	2	1	0	0	0	0	0	0	0	0	0	SEARO	Thailand	0	1	0	2000	0	0	Interrupted time series with no controls	0	1	1. Urban +/- periurban	2	1960	1	academic detailing + pamphlet for HCP + poster + other printed job aid + audit with feedback + self-assessment + policy allowing for generic drugs					Suttipoom P, Anansakunwatt W, Ngamthipwatthana T, Wagner A, Ross-Degnan D. Improving economic prescribing in a teaching hospital through an educational strategy to promote generic prescribing. Poster session presented at: 2nd International Conference on Improving Use of Medicines; 2004 Mar 30 - Apr 2; Chiang Mai, Thailand. Available from: http://www.icium.org/icium2004/resources/ppt/AC057.ppt, ac…
245100001	0	0	2	0	0	1	0	0	0	0	1	0	0	AFRO	South Africa	0	1	0	1998	0	0	Pre-post study with randomized controls	1	0	6. Unclear or not stated	3	3290	2	no intervention	training				Summers RS, Kruger CH. Impact of training in drug supply management (DSM) on DSM, dispensing practices, and patient knowledge and care at primary health care (PHC) clinics. Presented at the Second International Conference on Improving Use of Medicines, Chiang Mai, Thailand, March 30 - April 2, 2004. available at: http://www.icium.org/icium2004/resources/ppt/AC078.ppt, accessed April 10, 2010.
245700001	1	0	2	1	0	0	1	0	0	0	0	0	0	SEARO	Thailand	1	1	0	2001.5	0	0	Interrupted time series with no controls	0	1	1. Urban +/- periurban	2	1900	1	newsletter + printed literature for HCPs + policy promoting generic drugs					Suttipoom P, Anansakunwatt W, Ngamthipwatthana T, Wagner A, Ross-Degnan D. Improving economic prescribing in a teaching hospital through an educational strategy to promote generic prescribing. Poster session presented at: 2nd International Conference on Improving Use of Medicines; 2004 Mar 30 - Apr 2; Chiang Mai, Thailand. Available from: http://www.icium.org/icium2004/resources/ppt/AC057.ppt, ac…
246490101	1	0	2	1	0	0	0	0	0	0	0	0	0	SEARO	Thailand	0	1	0	1999.5	0	1	Interrupted time series with no controls	0	1	1. Urban +/- periurban	2	1960	1	approval of brand name competitor drug					Layton MR, Chadbunchachai S, Thinkhamrop B, Tangcharoensathien V. Impact of the national healthcare reform on prescribing patterns of promotional targeted drugs among Thai physicians. Presented at: Second International Conference on Improving Use of Medicines (ICIUM); 2004 Mar 30 - Apr 2; Chiang Mai, Thailand. 12 p. Available from: http://www.icium.org/icium2004/resources/ppt/AC042.ppt, accessed …
246490102	1	0	2	1	0	0	0	0	0	0	0	0	0	SEARO	Thailand	0	1	0	2001	0	1	Interrupted time series with no controls	0	1	1. Urban +/- periurban	2	1900	1	HCP signature required on prescription + approval of drug + approval of brand name competitor drug + approval of generic competitor drug + contracting in + social insurance + capitation fee + reduction in drug price					Layton MR, Chadbunchachai S, Thinkhamrop B, Tangcharoensathien V. Impact of the national healthcare reform on prescribing patterns of promotional targeted drugs among Thai physicians. Presented at: Second International Conference on Improving Use of Medicines (ICIUM); 2004 Mar 30 - Apr 2; Chiang Mai, Thailand. 12 p. Available from: http://www.icium.org/icium2004/resources/ppt/AC042.ppt, accessed …
246490103	1	0	1	1	0	0	0	0	0	0	0	0	0	SEARO	Thailand	0	1	0	2001	0	1	Interrupted time series with no controls	0	1	1. Urban +/- periurban	2	1900	1	HCP signature required on prescription + approval of drug + approval of brand name competitor drug + approval of generic competitor drug + contracting in + social insurance + capitation fee + reduction in drug price + reduction in generic competitor drug p					Layton MR, Chadbunchachai S, Thinkhamrop B, Tangcharoensathien V. Impact of the national healthcare reform on prescribing patterns of promotional targeted drugs among Thai physicians. Presented at: Second International Conference on Improving Use of Medicines (ICIUM); 2004 Mar 30 - Apr 2; Chiang Mai, Thailand. 12 p. Available from: http://www.icium.org/icium2004/resources/ppt/AC042.ppt, accessed …
246490201	1	0	2	1	0	0	0	0	0	0	0	0	0	SEARO	Thailand	0	1	0	2000	0	1	Interrupted time series with no controls	0	1	1. Urban +/- periurban	2	1960	1	HCP signature required on prescription + approval of drug					Layton MR, Chadbunchachai S, Thinkhamrop B, Tangcharoensathien V. Impact of the national healthcare reform on prescribing patterns of promotional targeted drugs among Thai physicians. Presented at: Second International Conference on Improving Use of Medicines (ICIUM); 2004 Mar 30 - Apr 2; Chiang Mai, Thailand. 12 p. Available from: http://www.icium.org/icium2004/resources/ppt/AC042.ppt, accessed …
246490202	1	0	2	1	0	0	0	0	0	0	0	0	0	SEARO	Thailand	0	1	0	2001.5	0	1	Interrupted time series with no controls	0	1	1. Urban +/- periurban	2	1900	1	HCP signature required on prescription + approval of drug + approval of brand name competitor drug + approval of generic competitor drug + contracting in + social insurance + capitation fee + reduction in brand name competitor drug price					Layton MR, Chadbunchachai S, Thinkhamrop B, Tangcharoensathien V. Impact of the national healthcare reform on prescribing patterns of promotional targeted drugs among Thai physicians. Presented at: Second International Conference on Improving Use of Medicines (ICIUM); 2004 Mar 30 - Apr 2; Chiang Mai, Thailand. 12 p. Available from: http://www.icium.org/icium2004/resources/ppt/AC042.ppt, accessed …
246490203	1	0	1	1	0	0	0	0	0	0	0	0	0	SEARO	Thailand	0	1	0	2001.5	0	1	Interrupted time series with no controls	0	1	1. Urban +/- periurban	2	1900	1	HCP signature required on prescription + approval of drug + approval of brand name competitor drug + approval of generic competitor drug + contracting in + social insurance + capitation fee + reduction in brand name competitor drug price + reduction in gen					Layton MR, Chadbunchachai S, Thinkhamrop B, Tangcharoensathien V. Impact of the national healthcare reform on prescribing patterns of promotional targeted drugs among Thai physicians. Presented at: Second International Conference on Improving Use of Medicines (ICIUM); 2004 Mar 30 - Apr 2; Chiang Mai, Thailand. 12 p. Available from: http://www.icium.org/icium2004/resources/ppt/AC042.ppt, accessed …
246490301	1	0	2	1	0	0	0	0	0	0	0	0	0	SEARO	Thailand	0	1	0	2002	0	1	Interrupted time series with no controls	0	1	1. Urban +/- periurban	2	1900	1	HCP signature required on prescription + approval of drug + approval of brand name competitor drug + contracting in + social insurance + capitation fee + reduction in brand name competitor drug price					Layton MR, Chadbunchachai S, Thinkhamrop B, Tangcharoensathien V. Impact of the national healthcare reform on prescribing patterns of promotional targeted drugs among Thai physicians. Presented at: Second International Conference on Improving Use of Medicines (ICIUM); 2004 Mar 30 - Apr 2; Chiang Mai, Thailand. 12 p. Available from: http://www.icium.org/icium2004/resources/ppt/AC042.ppt, accessed …
246490302	1	0	1	1	0	0	0	0	0	0	0	0	0	SEARO	Thailand	0	1	0	2002	0	1	Interrupted time series with no controls	0	1	1. Urban +/- periurban	2	1900	1	HCP signature required on prescription + approval of drug + approval of brand name competitor drug + contracting in + social insurance + capitation fee + reduction in brand name competitor drug price + reduction in drug price					Layton MR, Chadbunchachai S, Thinkhamrop B, Tangcharoensathien V. Impact of the national healthcare reform on prescribing patterns of promotional targeted drugs among Thai physicians. Presented at: Second International Conference on Improving Use of Medicines (ICIUM); 2004 Mar 30 - Apr 2; Chiang Mai, Thailand. 12 p. Available from: http://www.icium.org/icium2004/resources/ppt/AC042.ppt, accessed …
246490401	1	0	2	1	0	0	0	0	0	0	0	0	0	SEARO	Thailand	0	1	0	2001.5	0	1	Interrupted time series with no controls	0	1	1. Urban +/- periurban	2	1900	1	HCP signature required on prescription + approval of drug + approval of brand name competitor drug + restriction on brand name competitor drug + contracting in + social insurance + capitation fee					Layton MR, Chadbunchachai S, Thinkhamrop B, Tangcharoensathien V. Impact of the national healthcare reform on prescribing patterns of promotional targeted drugs among Thai physicians. Presented at: Second International Conference on Improving Use of Medicines (ICIUM); 2004 Mar 30 - Apr 2; Chiang Mai, Thailand. 12 p. Available from: http://www.icium.org/icium2004/resources/ppt/AC042.ppt, accessed …
246490402	1	0	1	1	0	0	0	0	0	0	0	0	0	SEARO	Thailand	0	1	0	2002	0	1	Interrupted time series with no controls	0	1	1. Urban +/- periurban	2	1900	1	HCP signature required on prescription + approval of drug + approval of brand name competitor drug + restriction on brand name competitor drug + contracting in + social insurance + capitation fee + promotion of brand name competitor drug					Layton MR, Chadbunchachai S, Thinkhamrop B, Tangcharoensathien V. Impact of the national healthcare reform on prescribing patterns of promotional targeted drugs among Thai physicians. Presented at: Second International Conference on Improving Use of Medicines (ICIUM); 2004 Mar 30 - Apr 2; Chiang Mai, Thailand. 12 p. Available from: http://www.icium.org/icium2004/resources/ppt/AC042.ppt, accessed …
246490501	1	0	2	1	0	0	0	0	0	0	0	0	0	SEARO	Thailand	0	1	0	2001.5	0	1	Interrupted time series with no controls	0	1	1. Urban +/- periurban	2	1900	1	restriction on prescribing drug + HCP signature required on prescription + approval of drug + contracting in + social insurance + capitation fee					Layton MR, Chadbunchachai S, Thinkhamrop B, Tangcharoensathien V. Impact of the national healthcare reform on prescribing patterns of promotional targeted drugs among Thai physicians. Presented at: Second International Conference on Improving Use of Medicines (ICIUM); 2004 Mar 30 - Apr 2; Chiang Mai, Thailand. 12 p. Available from: http://www.icium.org/icium2004/resources/ppt/AC042.ppt, accessed …
246490502	1	0	1	1	0	0	0	0	0	0	0	0	0	SEARO	Thailand	0	1	0	2002	0	1	Interrupted time series with no controls	0	1	1. Urban +/- periurban	2	1900	1	restriction on prescribing drug + HCP signature required on prescription + approval of drug + contracting in + social insurance + promotion of drug + capitation fee					Layton MR, Chadbunchachai S, Thinkhamrop B, Tangcharoensathien V. Impact of the national healthcare reform on prescribing patterns of promotional targeted drugs among Thai physicians. Presented at: Second International Conference on Improving Use of Medicines (ICIUM); 2004 Mar 30 - Apr 2; Chiang Mai, Thailand. 12 p. Available from: http://www.icium.org/icium2004/resources/ppt/AC042.ppt, accessed …
246490601	1	0	2	1	0	0	0	0	0	0	0	0	0	SEARO	Thailand	0	1	0	2001	0	1	Interrupted time series with no controls	0	1	1. Urban +/- periurban	2	1900	1	approval of brand name competitor drug + restriction on prescribing brand name competitor drug + contracting in + social insurance + capitation fee					Layton MR, Chadbunchachai S, Thinkhamrop B, Tangcharoensathien V. Impact of the national healthcare reform on prescribing patterns of promotional targeted drugs among Thai physicians. Presented at: Second International Conference on Improving Use of Medicines (ICIUM); 2004 Mar 30 - Apr 2; Chiang Mai, Thailand. 12 p. Available from: http://www.icium.org/icium2004/resources/ppt/AC042.ppt, accessed …
246490602	1	0	1	1	0	0	0	0	0	0	0	0	0	SEARO	Thailand	0	1	0	2001.5	0	1	Interrupted time series with no controls	0	1	1. Urban +/- periurban	2	1900	1	approval of brand name competitor drug + restriction on prescribing brand name competitor drug + contracting in + social insurance + promotion of brand name competitor drug + capitation fee					Layton MR, Chadbunchachai S, Thinkhamrop B, Tangcharoensathien V. Impact of the national healthcare reform on prescribing patterns of promotional targeted drugs among Thai physicians. Presented at: Second International Conference on Improving Use of Medicines (ICIUM); 2004 Mar 30 - Apr 2; Chiang Mai, Thailand. 12 p. Available from: http://www.icium.org/icium2004/resources/ppt/AC042.ppt, accessed …
246500001	1	0	0	0	0	1	0	0	0	0	1	0	0	AFRO	Burkina Faso	0	1	0	1995	0	1	Interrupted time series with no controls	0	1	3. Urban-rural mix	1	230	1	training + supervision + change in EDL + new drug procurement sys + drug supply + other pharm system (wholesaler) + new HF + cost recovery through revolving drug fund + regulat drug item price + other pharm system (exoneration of taxes)					Logez S, Hutin Y, Somda P, Thualt J, Holloway K. Impact of a national medicine policy on injection safety and rational use of injections, Burkina Faso 1995-2000. Presented at: Second International Conference on Improving Use of Medicines (ICIUM); 2004 Mar 30 - Apr 2; Chiang Mai, Thailand. 13 p. Available from: http://www.icium.org/icium2004/resources/ppt/AC048.ppt, accessed April 10, 2010.
247600001	0	0	0	1	0	0	0	0	0	0	0	0	0	AFRO	Ghana	1	0	0	2001	0	0	Pre-post study with non-randomized controls	0	0	1. Urban +/- periurban	1	300	2	no intervention	training				Ofei F, Forson A, Tetteh R, Ofori-Adjei D. An intervention to improve antibiotic prescribing habits of doctors in a teaching hospital. Presented at: Second International Conference on Improving Use of Medicines (ICIUM); March 30 - April 2, 2004; Chiang Mai, Thailand [cited April 10, 2010]. 13 p. Available from: http://www.icium.org/icium2004/resources/ppt/AD029.ppt
247900001	1	0	1	1	1	0	0	0	0	0	0	0	0	WPRO	Lao People's Democratic Republic	1	1	0	1999.5	0	0	Pre-post study with randomized controls	1	0	6. Unclear or not stated	1	280	2	no intervention	audit with feedback				Kounnavong S, Wahlstrom R, Sisounthone B, Panyanouvong A, Southammavong T. Effectiveness of feedback for improving case management of malaria, diarrhea, and pneumonia: a randomized controlled trial at provincial hospitals in Lao PDR. Paper presented at: Second International Conference on Improving Use of Medicines (ICIUM); March 30 - April 2, 2004; Chiang Mai, Thailand. [cited April 11, 2010]. Av…
248100001	0	0	0	0	0	0	0	0	0	0	0	0	1	WPRO	China	1	0	0	1997	0	0	Pre-post study with non-randomized controls	0	0	1. Urban +/- periurban	2	750	2	no intervention	essential drug list + other contracting + consumer choice of HCP + establishment of single insurer + patient fund + new consultation fee + removal of fee-for-service				Rehnberg C, Meng Q, Bian Y, Zhuang N, Tang S. The impact of health insurance reform on hospital charges: a comparison of Nantong and Zibo. Chapter 10. In: Bloom G, Tang S, editors. Health care transition in urban China. Burlington, VT: Ashgate; 2004. p.163-180.
249100001	1	0	2	1	0	1	0	0	0	1	0	0	0	AMRO + SEARO	Mexico and Thailand	1	0	0	2001	0	1	Pre-post study with randomized controls	1	0	1. Urban +/- periurban	5	4040	2	no intervention	pamphlet for HCP + poster for HCP + printed literature for HCP + electronic literature for HCP + equipment				Gülmezoglu AM, Langer A, Piaggio G, Lumbiganon P, Villar J, Grimshaw J. Cluster randomised trial of an active, multifaceted educational intervention based on the WHO Reproductive Health Library to improve obstetric practices. British Journal of Obstetrics and Gynaecology, 2007;114:16-23.
251190101	1	0	3	0	0	0	0	0	0	0	0	1	1	AFRO	United Republic of Tanzania	0	1	0	2002.5	1	1	Pre-post study with randomized controls	1	0	5. Rural only	1	330	2	training (HF-based HCP) + supervision + provision of drugs	training (HF-based HCP & lay HCP) + printed STG + printed job aid + operations research + supervision + provision of drugs + outreach + support from community + community education group meetings + community education video + one-on-one patient education m				Ross DA, Todd J, Changalucha J, Plummer M, Mosha F, Obasi A, Chilongani J, Wamoyi J, Anemona A, Balira R, Mshana G, Wight D, Grosskurth H, Mabey D, Hayes R, Weiss H. MEMA kwa Vijana. A randomised controlled trial of an adolescent sexual and reproductive health intervention programme in rural Mwanza, Tanzania: 3. Results: knowledge, attitudes and behaviour. In: 15th Meeting of the International So…
251190102	1	0	2	0	0	0	0	0	0	0	0	1	1	AFRO	United Republic of Tanzania	0	1	0	1999.5	1	1	Pre-post study with randomized controls	1	0	5. Rural only	1	310	2	training (STD mgmt only, HF-based HCPs) + provision of drugs	training (STD mgmt/youth friendly services, HF-based HCPs & lay HCPs) + printed STG + printed job aid + operations research + supervision + outreach + provision of drugs + support from community + community education group meetings + community education vi				Ross DA, Todd J, Changalucha J, Plummer M, Mosha F, Obasi A, Chilongani J, Wamoyi J, Anemona A, Balira R, Mshana G, Wight D, Grosskurth H, Mabey D, Hayes R, Weiss H. MEMA kwa Vijana. A randomised controlled trial of an adolescent sexual and reproductive health intervention programme in rural Mwanza, Tanzania: 3. Results: knowledge, attitudes and behaviour. In: 15th Meeting of the International So…
255500001	1	0	1	1	0	1	1	0	0	0	1	0	0	AFRO	Niger	1	0	0	2007	0	1	Interrupted time series with no controls	0	1	1. Urban +/- periurban	1	280	1	training + poster for HCP + improvement collaborative					Catsambas TT, Franco LM, Gutmann M, Knebel E, Hill P, Lin Y-S. Evaluating health care collaboratives: the experience of the Quality Assurance Project. Bethesda (MD): University Research Co., LLC (URC); 2008 June. 89 p. Collaborative Evaluation Series. Published by the USAID Health Care Improvement Project.
255500002	1	0	0	0	0	1	0	0	0	0	1	0	0	AFRO	Niger	0	0	1	2008	0	1	Interrupted time series with no controls	0	1	1. Urban +/- periurban	1	330	1	training + poster for HCP + improvement collaborative					Catsambas TT, Franco LM, Gutmann M, Knebel E, Hill P, Lin Y-S. Evaluating health care collaboratives: the experience of the Quality Assurance Project. Bethesda (MD): University Research Co., LLC (URC); 2008 June. 89 p. Collaborative Evaluation Series. Published by the USAID Health Care Improvement Project.
255500003	1	0	0	1	0	1	1	0	0	0	1	0	0	AFRO	Niger	1	0	0	2008	0	1	Interrupted time series with no controls	0	1	3. Urban-rural mix	1	330	1	training + poster for HCP + improvement collaborative					Catsambas TT, Franco LM, Gutmann M, Knebel E, Hill P, Lin Y-S. Evaluating health care collaboratives: the experience of the Quality Assurance Project. Bethesda (MD): University Research Co., LLC (URC); 2008 June. 89 p. Collaborative Evaluation Series. Published by the USAID Health Care Improvement Project.
255500005	1	0	1	1	0	1	0	0	0	0	1	0	0	EURO	Russian Federation	1	1	0	2001	0	1	Interrupted time series with no controls	0	1	3. Urban-rural mix	3	1780	1	improvement collaborative					Catsambas TT, Franco LM, Gutmann M, Knebel E, Hill P, Lin Y-S. Evaluating health care collaboratives: the experience of the Quality Assurance Project. Bethesda (MD): University Research Co., LLC (URC); 2008 June. 89 p. Collaborative Evaluation Series. Published by the USAID Health Care Improvement Project.
255500006	1	0	1	1	0	1	0	0	0	0	0	0	0	EURO	Russian Federation	0	1	0	1999.5	0	1	Interrupted time series with no controls	0	1	6. Unclear or not stated	3	1710	1	improvement collaborative					Catsambas TT, Franco LM, Gutmann M, Knebel E, Hill P, Lin Y-S. Evaluating health care collaboratives: the experience of the Quality Assurance Project. Bethesda (MD): University Research Co., LLC (URC); 2008 June. 89 p. Collaborative Evaluation Series. Published by the USAID Health Care Improvement Project.
255500007	1	1	0	1	0	1	1	0	1	0	1	0	0	AFRO	Rwanda	0	1	0	2004.5	1	1	Interrupted time series with no controls	0	1	6. Unclear or not stated	1	260	1	improvement collaborative					Catsambas TT, Franco LM, Gutmann M, Knebel E, Hill P, Lin Y-S. Evaluating health care collaboratives: the experience of the Quality Assurance Project. Bethesda (MD): University Research Co., LLC (URC); 2008 June. 89 p. Collaborative Evaluation Series. Published by the USAID Health Care Improvement Project.
255500009	1	0	0	1	1	1	1	0	1	0	1	0	0	AFRO	United Republic of Tanzania	0	1	0	2008	1	1	Interrupted time series with no controls	0	1	6. Unclear or not stated	1	450	1	improvement collaborative					Catsambas TT, Franco LM, Gutmann M, Knebel E, Hill P, Lin Y-S. Evaluating health care collaboratives: the experience of the Quality Assurance Project. Bethesda (MD): University Research Co., LLC (URC); 2008 June. 89 p. Collaborative Evaluation Series. Published by the USAID Health Care Improvement Project.
255500010	1	0	0	1	1	1	1	0	1	0	1	1	0	AFRO	Uganda	0	1	0	2006.5	1	1	Interrupted time series with no controls	0	1	6. Unclear or not stated	1	370	1	improvement collaborative					Catsambas TT, Franco LM, Gutmann M, Knebel E, Hill P, Lin Y-S. Evaluating health care collaboratives: the experience of the Quality Assurance Project. Bethesda (MD): University Research Co., LLC (URC); 2008 June. 89 p. Collaborative Evaluation Series. Published by the USAID Health Care Improvement Project.
255500011	1	0	0	0	0	1	1	0	1	0	1	0	0	AFRO	Uganda	0	1	0	2007	1	1	Interrupted time series with no controls	0	1	6. Unclear or not stated	1	370	1	improvement collaborative					Catsambas TT, Franco LM, Gutmann M, Knebel E, Hill P, Lin Y-S. Evaluating health care collaboratives: the experience of the Quality Assurance Project. Bethesda (MD): University Research Co., LLC (URC); 2008 June. 89 p. Collaborative Evaluation Series. Published by the USAID Health Care Improvement Project.
255500012	1	0	0	0	1	1	1	0	1	0	1	0	0	AFRO	Uganda	0	1	0	2008	1	1	Interrupted time series with no controls	0	1	6. Unclear or not stated	1	420	1	improvement collaborative					Catsambas TT, Franco LM, Gutmann M, Knebel E, Hill P, Lin Y-S. Evaluating health care collaboratives: the experience of the Quality Assurance Project. Bethesda (MD): University Research Co., LLC (URC); 2008 June. 89 p. Collaborative Evaluation Series. Published by the USAID Health Care Improvement Project.
256000001	1	1	0	1	0	1	0	0	0	0	0	0	1	AFRO	Uganda	1	1	0	2000.5	0	1	Interrupted time series with no controls	0	1	3. Urban-rural mix	1	240	1	training					Waako P, Ogwal-Okeng J. Change in malaria treatment policy: a study of its immediate effects on hospital malaria drug management, utilization of hospital facilities and prescription behavior in district hospitals of Uganda. Final report submitted to: MSH/rational pharmaceutical management plus and Center for International Health, Boston University. 2004 Jun. 21 p.
256300001	1	0	0	1	0	0	0	0	0	0	0	1	0	WPRO	China	0	1	0	2002.5	0	1	Pre-post study with non-randomized controls	0	0	1. Urban +/- periurban	2	1260	2	no intervention	training + printed job aid + patient education meeting + printed materials for patients				Wei X. Evaluation of the effect of a diabetes management program on continuity of care in Shanghai [dissertation]. [Toronto (ON)]: University of Toronto; 2005. 224 p.

## Sheet: full reference list
idnum	PubID	Citation
100001	1	Angunawela II, Diwan VK, Tomson G. Experimental evaluation of the effects of drug information on antibiotic prescribing: a study in outpatient care in an area of Sri Lanka. International Journal of Epidemiology. 1991; 20(2):558-564.
400001	4	Loevinsohn BP, Guerrero ET, Gregorio SP. Improving primary health care through systematic supervision: a controlled field trial. Health Policy and Planning. 1995; 10(2):144-153.
500001	5	Santoso B, Suryawati S, Prawaitasari JE. Small group intervention vs. formal seminar for improving appropriate use. Social Science and Medicine, 1996; 42(8):1163-1168.
600001	6	Perez-Cuevas R, Guiscafre H, Munoz O, Reyes H, Tome P, Libreros V, Gutierrez G. Improving physician prescribing patterns to treat rhinopharyngitis. Intervention strategies in two health systems of Mexico. Social Science and Medicine. 1996; 42(8): 1185-1194.
1000001	10	Bexell A, Lwando E, von Hofsten B, Tembo S, Eriksson B, Diwan VK. Improving drug use through continuing education: a randomized controlled trial in Zambia. J Clin Epidemiol, 1996; 49(3): 355-357.
1300001	13	Brown LD, De Negri B, Hernandez O, Dominguez L, Sanchack JH, Roter D. An evaluation of the impact of training Honduran health care providers in interpersonal communication. International Journal for Quality in Health Care, 2000; 12(6): 495-501.
1300001	1227	de Negri B, DiPrete Brown L, Hernandez O, Rosenbaum J, Roter D. Improving interpersonal communication between health care providers and clients. Quality Assurance Methodology Refinement Series. Bethesda, MD: Quality Assurance Project. Part 1: A conceptual framework for interpersonal communication; p. 5-26.
1700001	17	de Vries TPGM, Henning RH, Hogerzeil HV, Bapna JS, Bero L, Kafle KK, Mabadeje AFB, Santoso B, Smith AJ. Impact of a short course in pharmacotherapy for undergraduate medical students: an international randomised controlled study. Lancet, 1995; 346: 1454-57.
1800001	18	Delacollette C, Van der Stuyft P, Molima K. Using community health workers for malaria control: experience in Zaire. Bulletin of the World Health Organization, 1996; 74(4): 423-430.
1900001	350	Carrier J. Educational outreach visits to primary care nurses improved tuberculosis detection and treatment of obstructive lung disease. Evidence Based Nursing, 2006;9(2):58.
1900001	19	Fairall LR, Zwarenstein M, Bateman ED et al. Effect of educational outreach to nurses on tuberculosis case detection and primary care of respiratory illness: pragmatic cluster randomized controlled trial. BMJ, 2005; 331:750-754.
2000001	20	Agyepong IA, Ansah E, Gyapong M, Adjei S, Barnish G, Evans D. Strategies to improve adherence to recommended chloroquine treatment regimes: a quasi-experiment in the context of integrated primary health care delivery in Ghana. Social Science and Medicine, 2002; 55:2215-2226.
2500001	25	Bhushan I, Keller S, Schwartz B. Achieving the Twin Objectives of Efficiency and Equity: Contracting Health Services in Cambodia. ERD Policy Brief Series, Number 6, Economics and Research Department, Asian Development Bank, Manila, 2002.
2500001	1944	Bloom E, Bhushan I, Clingingsmith D, Hong R, King E, Kremer M, Loevinsohn B, Schwartz B. Contracting for health: evidence from Cambodia. 2006. available at: http://www.brookings.edu/views/papers/kremer/20060720cambodia.pdf, accessed May 5, 2009.
2500001	2180	Kremer M. Contracting for Health: Evidence from Cambodia. Presentation at Columbia University. Microsoft PowerPoint presentation, 2005.
2500001	203	Schwartz JB, Bhushan I. Cambodia: Using Contracting to Reduce Inequity in Primary Health Care Delivery. Health, Nutrition, and Population Family (HNP) Dicussion Paper, Reaching the Poor Program Paper No. 3, The World Bank, October 2004.
2500001	202	Schwartz JB, Bhushan I. Cambodia: Using Contracting to Reduce Inequity in Primary Health Care Delivery. In: Reaching the Poor with Health, Nutrition, and Population Services: What Works, What Doesn't, and Why. Editors: Gwatkin DR, Wagstaff A, Yazbeck A. The World Bank, Washington DC, 2005; pp. 137-161.
2500001	106	Schwartz JB, Bhushan I. Improving immunization equity through a public-private partnership in Cambodia. Bulletin of the World Health Organization, 2004;82(9):661-667.
2500001	107	Schwartz JB, Bhushan I. Reducing inequity in the provision of primary health care services: contracting in Cambodia. Prepared for Conference on Reaching the Poor with Effective Health, Nutrition and Population Services: What Works, What Doesn't, and Why, February 18-20, 2004. Washington, DC. http://wbln0018.worldbank.org/HDNet/hddocs.nsf/vtlw/BE2F3B5B9E4D164385256E00006863DC?OpenDocument (accesse…
2500001	1970	World Bank. Reaching the Poor with Health Services. Cambodia: Contracting Health Care Services for the Rural Poor. Reaching the Poor Policy Brief. 2007. available at: http://siteresources.worldbank.org/INTPAH/Resources/Reaching-the-Poor/RPPBriefsCambodiaREV.pdf, accessed May 8, 2009.
3500001	35	Chowdhury AKA, Khan MOF, Matin A, Haque Z. Impact of standard treatment guidelines and small group training on prescribing for diarrhoea in under-five children in Bangladesh. INRUD News, 1995;5(2):20.
3500001	1954	Chowdhury AKA, Khan OF, Matin MA, Begum K, Galib MA. Effect of standard treatment guidelines with or without prescription audit on prescribing for acute respiratory tract infection (ARI) and diarrhoea in some thana health complexes (THCs) of Bangladesh. Bangladesh Medical Research Council Bulletin, 2007;33(1):21-30.
4100001	41	Fauveau V, Stewart MK, Chakraborty J, Khan SA. Impact on mortality of a community-based programme to control acute lower respiratory tract infections. Bulletin of the World Health Organization, 1992; 70(1):109-116.
4200001	42	Flores R, Robles J, Burkhalter BR. Distance education with tutoring improves diarrhea case management in Guatemala. International Journal for Quality in Health Care, 2002; 14(supplement 1): 47-56.
4200001	126	Flores R, Robles J, Burkhalter BR. Implementation and Evaluation of a Distance Education Course on the Management of Cholera and Diarrheal Diseases. Published for INCAP, PAHO/WHO, and USAID by the BASICS Project, Arlington, VA, 1998. Available online: http://www.basics.org/publications/pubs/implementation/contents.htm
4500001	45	Gonzalez Ochoa E, Armas Perez L, Bravo Gonzalez JR, Cabrales Escobar J, Rosales Corrales R, Abreu Suarez G. Prescription of antibiotics for mild acute respiratory infections in children. Bulletin of the Pan American Health Organization, 1996; 30(2): 106-117.
4800001	219	Bronfman M, Castro R, Castro V, Guiscafré H, Muñoz O, Gutiérrez G. [Medical prescription and treatment compliance in acute infectious diarrhea: indirect impact of an educational intervention]. Salud pública de México. 1991 Nov-Dec;33(6):568-75. [Article in Spanish]
4800001	1907	Castro R, Bronfman M, Castro V, Guiscafré H, Gutiérrez G. [Strategies for improving the therapeutic patterns used in acute diarrhea in primary medical care units. IX. Analysis of the economic impact of the strategy used]. Archivos de investigación médica. 1988;19(4):427-36. [Article in Spanish]
4800001	46	Guiscafre H, Martínez H, Reyes H, Pérez-Cuevas R, Castro R, Muñoz O, Gutiérrez G. From research to public health interventions. I. Impact of an educational strategy for physicians to improve treatment practices of common diseases. Archives of Medical Research. 1995;26 Spec No:S31-9.
4800001	47	Guiscafré H, Muñoz O, Padilla G, Reyes RM, González E, Bronfman M, Gutiérrez G. [Strategies for improving the therapeutic patterns used in acute diarrhea in primary medical care units. VI. Evaluation of the strategy aimed at family physicians for increasing the use of oral rehydration and decreasing that of antibiotics and restrictive diets]. Archivos de investigación médica. 1988;19(4):395-407. …
4800001	1906	Guiscafré H, Padilla G, Reyes RM, Bronfman M, Castro V, Muñoz O, Gutiérrez G. [Strategies for improving the therapeutic patterns used in acute diarrhea in primary medical care units. VIII. Evaluation of the technics for supplementary information during the medical consultation]. Archivos de investigación médica. 1988;19(4):419-25. [Article in Spanish]
4800001	1872	Gutiérrez G, Guiscafré H, Bronfman M, Martínez C, Padilla G, Muñoz O. [Strategies for improving the therapeutic patterns used in acute diarrhea in primary medical care units. I. Methodology and features of the medical units and the population studied]. Archivos de investigación médica. 1988;19(4):335-49. [Article in Spanish]
4800001	48	Gutierrez G, Guiscafre H, Bronfman M, Walsh J, Martinez H, Munoz O. Changing physician prescribing patterns: Evaluation of an educational strategy for acute diarrhea in Mexico City. Medical Care, 1994; 32(5):436-446.
4800001	1873	Gutiérrez G, Guiscafré H, Muñoz O. Strategies for improving the therapeutic patterns used in acute diarrhea in primary medical care units. X. Conclusions and research perspectives. Archivos de investigación médica. 1988;19(4):437-43.
5100001	51	Harrison A, Karim SA, Floyd K, Lombard C, Lurie M, Ntuly N, Wilkinson D. Syndrome packets and health worker training improve sexually transmitted disease case management in rural South Africa: randomized controlled trial. AIDS, 2000; 14(17):2769-2779.
5200001	52	Hermida J, Robalino ME. Increasing compliance with maternal and child care quality standards in Ecuador. International Journal for Quality in Health Care, 2002; 14(supplement 1):25-34.
5500001	582	Holloway KA, Gautam BR, Harpham T, Taket A. The influence of user fees and patient demand on prescribers in rural Nepal. Social Science and Medicine, 2002;54:905-18.
5500001	581	Holloway KA, Gautam BR, Reeves BC. The effects of different kinds of user fee on prescribing costs in rural Nepal. Health Policy and Planning, 2001;16(4):421-27.
5500001	55	Holloway KA, Gautam BR, Reeves BC. The effects of different kinds of user fees on prescribing quality in rural Nepal. Journal of Clinical Epidemiology, 2001;54:1065-71.
5500001	1516	Holloway KA, Gautam BR. Impact of a cost sharing drug supply scheme on the quality of service in public health facilities. Journal of the Institute of Medicine, 1998;20:1-11.
5900001	59	Kafle KK, Shrestha AD, Karkee SB, Yadav BP, Prasad RR, Shrestha N, Das PL, Pradhan YMS, Jha TN, Jha SS, Bhatta BR. Intervention test of training and supervision on dispensing practices. Report submitted to USAID/RPM/JSI Nepal. Kathmandu, Nepal. August 1995.
6000001	62	Kafle KK, Pradhan YMS, Shrestha AD, Karkee SB, Das PL, Shrestha N, Prasad RR. Better primary health care delivery through strengthening the existing supervision/monitoring. Poster presented at the International Conference on Improving Use of Medicines, Chiang Mai, Thailand, 1997.
6000001	60	Kafle KK, Shrestha AD, Karkee SB, Yadav BP, Prasad RR, Shrestha N, Das PL, Pradhan YMS, Jha TN, Jha SS, Bhatta BR. Intervention test of training and supervision on prescribing practices. Report submitted to USAID/RPM/JSI Nepal. Kathmandu, Nepal. August 1995.
6100001	61	Kafle KK, Shrestha AD, Karkee SB, Das PL, Shrestha N, Prasad RR, Pradhan YMS, Quick JD, Ross-Degnan D, Shrestha BR, Baniya R, Adhikary R, Singh KK, Bhandari R, Lamichhane R, Lamichhane A, Upadhyaya S. Impact of action-oriented training and/or mailed print material on retailer practices: safe dispensing, correct advice, and appropriate referral for diarrhoea, ARI, and pregnancy. Unpublished report…
6300001	63	Kafuko JM, Zirabamuzaale C, Bagenda D. Rational drug use in rural health units of Uganda: effect of national standard treatment guidelines on rational drug use. International Conferences on Improving Use of Medicines, Chiang Mai, Thailand, 1997. (accessed on July 20, 2006: http://mednet3.who.int/icium/icium1997/posters/2f3_text.html)
8100002	1883	Gartner A, Kameli Y, Traissac P, Dhur A, Delpeuch F, Maire B. Has the first implementation phase of the Community Nutrition Project in urban Senegal had an impact? Nutrition. 2007; 23(3): 219-228.
8100002	1884	Gartner A, Maire B, Kameli Y, Traissac P, Delpeuch F. Process evaluation of the Senegal-Community Nutrition Project: an adequacy assessment of a large scale urban project. Tropical Medicine and International Health. 2006; 11(6): 955-966.
8100002	2527	Gartner A, Maire B, Traissac P, Kameli Y, Delpeuch F. Determinants of nutrition improvement in a large-scale urban project: a follow-up study of children participating in the Senegal Community Nutrition Project. Public Health Nutrition. 2006; 9(8): 982-990.
8100002	81	Marek T, Diallo I, Ndiaye B, Rakotosalama J. Successful contracting of prevention services: fighting malnutrition in Senegal and Madagascar. Health Policy and Planning, 1999; 14(4):382-389.
8400001	246	el-Rafie M, Hassouna WA, Hirschhorn N, Loza S, Miller P, Nagaty A, Nasser S, Riyad S. Effect of diarrhoeal disease control on infant and childhood mortality in Egypt. Lancet, 1990;335(8685):334-38.
8400001	196	Rashad H. Oral rehydration therapy and its effect on child mortality in Egypt. Journal of Biosocial Science Supplement, 1989; 10:105-113.
8500001	85	Moongtui W, Gauthier DK, Turner JG. Using peer feedback to improve handwashing and glove usage among Thai health care workers. American Journal of Infection Control, 2000;28: 365-9
8500001	129	Moongtui, W. Compliance with components of universal precautions guidelines: Using peer feedback program as a cue to action among health care workers in Thailand. DSN Dissertation. University of Alabama at Birmingham, 1999. 130 pages. Chair: Joan G. Turner. Order number DA9923493.
8600001	86	Mtango FDE, Neuvians D. Acute respiratory infections in children under five years. Control project in Bagamoyo District, Tanzania. Transactions of the Royal Society of Tropical Medicine and Hygiene, 1986; 80: 851-858.
9000001	90	Ogwal-Okeng JW, Anokbonggo WW, Birungi H. Prescribing audit with feedback intervention in six regional hospitals and Mulago referral/teaching hospital (Uganda). Poster Presentation given at International Conferences on Improving Use of Medicines (ICIUM), 1997. http://archives.who.int/icium/icium1997/posters/2C3_Text.html
9190101	134	Bailey PE, Szaszdi JA, Glover L. Obstetric complications: does training traditional birth attendants make a difference? Pan American Journal of Public Health, 2002;11(1):15-23.
9190101	1878	Bailey PE, Szaszdi JA, Schieber B. Analysis of the Vital Events Reporting System of the Maternal and Neonatal Health Project, Quetzaltenango, Guatemala. Technical Working Paper 3. December 1994. Working Paper prepared for USAID, Contract No. DPE 5966-Z-00-8083-00. available at: http://pdf.usaid.gov/pdf_docs/PNACE151.pdf, accessed Jan 14, 2009
9190101	617	Kwast BE, Koblinsky MA. Starting maternity care programmes in developing countries to reduce maternal mortality. Contemporary Reviews in Obstetrics & Gynaecology, 1995;7(4):220-225.
9190101	2279	Kwast BE. Building a community-based maternity program. International Journal of Gynecology & Obstetrics, 1995;48 Suppl:S67-82.
9190102	2296	Bailey PE, Szaszdi JA, Schieber B. Analysis of the Vital Events Reporting System of the Maternal and Neonatal Health Project, Quetzaltenango, Guatemala. In: MotherCare Matters Newsletter and literature review on maternal and neonatal health and nutrition, 1996;5(4):13-22.
9190102	2280	Kwast BE. Reduction of maternal and perinatal mortality in rural and peri-urban settings: what works? European Journal of Obstetrics & Gynecology and Reproductive Biology, 1996;69(1):47-53.
9190102	2285	MotherCare. Quetzaltenango Maternal and Neonatal Health Project. Pages 33-38. In: MotherCare, 1989-1993: country project descriptions. John Snow, Inc., USAID. September 1993. USAID Award/Agreement Number: DPE-5966-Z-00-8083-00. 57 pages.
9190102	524	O’Rourke K. Evaluación de un programa de capacitación de parteras tradicionales en Quetzaltenango, Guatemala. Boletín de la Oficina Sanitaria Panamericana, 1995; 119 (6): 503 - 514.
9190102	2294	O'Rourke K. The effect of hospital staff training on management of obstetrical patients referred by traditional birth attendants. In: MotherCare Matters Newsletter and literature review on maternal and neonatal health and nutrition, 1996;5(4):4-7.
9190102	91	O'Rourke, K. The effect of hospital staff training on management of obstetrical patients referred by traditional birth attendants. International Journal of Gynecology & Obstetrics, 1995;48(Suppl):S95-S102.
9190102	2295	Scheiber BA, Mejia M, Koritz S, Gonsalez C, Kwast BE. Medical audit of early neonatal deaths -- INCAP/Quetzaltenango Maternal and Neonatal Health Project. In: MotherCare Matters Newsletter and literature review on maternal and neonatal health and nutrition, 1996;5(4):7-12.
9400001	94	Paredes P, Yeager BAC, Montalvo J, Arana A. Intervention trial to decrease unjustified use of pharmaceutical drugs in the treatment of childhood diarrhea, Lima, Peru. (poster presentation) International Conferences for Improved Use of Medicines, Chiang Mai, Thailand, 1997. Accessed http://archives.who.int/icium/icium1997/posters/3A2_TEXT.html on July 24, 2009.
9600001	96	Podhipak A, Varavithya W, Punyaratabandhu P, Vathanophas K, Sangchai R. Impact of an educational program on the treatment practices of diarrheal diseases among pharmacists and drugsellers. Southeast Asian Journal of Tropical Medicine and Public Health, 1993;24(1):32-39.
10100001	1756	Goel P, Makhulo J, Mwangi G. Working with pharmacists in Kenya. Dialogue on Diarrhoea [Internet]. 1993 Dec - 1994 Feb [cited 2008 Dec 11]; 55:4. Appropriate Health Resources and Technologies Action Group, London, UK. Available from: http://www.diarrhoea.org/dd/pdf/dd55.pdf.
10100001	2526	Goel PK, Ross-Degnan D, McLaughlin TJ, Soumerai SB. Influence of location and staff knowledge on quality of retail pharmacy prescribing for childhood diarrhea in Kenya. International Journal for Quality in Health Care. 1996;8(6):519-26.
10100002	101	Ross Degnan D, Soumerai SB, Goel PK, Bates J, Makhulo J, Dondi N, Sutoto, Adi D, Ferraz-Tabor L, Hogan R. The impact of face-to-face educational outreach on diarrhea treatment in pharmacies. Health Policy and Planning, 1996; 11(3):308-318.
10200001	1123	de Negri B, DiPrete Brown L, Hernandez O, Rosenbaum J, Roter D. Improving interpersonal communication between health care providers and clients. Quality Assurance Methodology Refinement Series. Bethesda, MD: Quality Assurance Project. Part 2: Case studies; p. 27-F-33.
10200001	102	Roter D, Rosenbaum J, de Negri B, Renaud D, DiPrete-Brown L, Hernandez O. The effects of a continuing medical education programme in interpersonal communication skills on doctor practice and patient satisfaction in Trinidad and Tobago. Medical Education, 1998; 32:181-189.
10300002	103	Ruangkanchanasetr, S. Laboratory investigation utilization in pediatric out-patient department Ramathibodi Hospital. J Med Assoc Thai, 1993; 76(Suppl 2): 194-208.
11300001	113	Van der Hoek, W. Prescription audit for antibiotics in a district hospital. Tropical Doctor, April 1994;85-86.
11400001	114	Thuo HM, Gelders SFAM. Multi-feedback approach to rational drug use: using inpatient drug use indicators as an intervention tool. Presented at International Conference on the Rational Use of Medicines (ICIUM), 1997.
12000001	120	Widyastuti S, Dwiprahasto I, Andajaningsih, Bakri Z. The impact of problem-based rational drug use training on prescribing practices, cost reallocations and savings in primary care facilities. Poster presented at International Conferences on Improving Use of Medicines (ICIUM), Chiang Mai, Thailand, 1997. Available on the web at: http://mednet3.who.int/icium/icium1997/posters/2b4_text.html, access…
13200001	132	Amone J, Asio S, Cattaneo A, Kweyatulira AK, Macaluso A, Maciocco G, Mukokoma M, Ronfani L, Santini S. User fees in private non-for-profit hospitals in Uganda: a survey and intervention for equity. International Journal for Equity in Health, 2005; 4(1):6. Accessed http://www.equityhealth.com/content/4/1/6 on 11/15/06.
13500001	356	Bhandari N, Bahl R, Mazumdar S, Martines J, Black RE, Bhan MK, and the other members of the Infant Feeding Study Group. Effect of community-based promotion of exclusive breastfeeding on diarrhoeal illness and growth: a cluster randomised controlled trial. Lancet, 2003;361(9367):1418-23.
13500001	135	Bhandari N, Mazumder S, Bahl R, Martines J, Black RE, Bhan MK, and the Infant feeding study group. An Educational Intervention to Promote Appropriate Complementary Feeding Practices and Physical Growth in Infants and Young Children in Rural Haryana, India. Journal of Nutrition, 2004; 134: 2342-2348.
13500001	346	Bhandari N, Mazumder S, Bahl R, Martines J, Black RE, Khan MK, and other members of the Infant Feeding Study Group. Use of multiple opportunities for improving feeding practices in under-twos within child health programmes. Health Policy and Planning, 2005;20(5):328-36.
14000001	353	Clarke M, Dick J, Bogg L. Cost-effectiveness analysis of an alternative tuberculosis management strategy for permanent farm dwellers in South Africa amidst health service contraction. Scand J Public Health. 2006; 34(1): 83-91.
14000001	140	Clarke M, Dick J, Zwarenstein M, Lombard CJ, Diwan VK. Lay health worker intervention with choice of DOT superior to standard TB care for farm dwellers in South Africa: a cluster randomised control trial. Int J Tuberc Lung Dis. 2005; 9(6):673-9.
14000001	1052	Daniels K, Van Zyl H H, Clarke M, Dick J, Johansson E. Ear to the ground: listening to farm dwellers talk about the experience of becoming lay health workers. Health Policy. 2005;73(1):92-103.
15600001	156	Kohler F, Schierbaum C, Konertz W, Schneider M, Kern H, Int E, Tael K, Siigur U, Kleinfeld K, Buhlmeyer K, Fotuhi P, Winter SF. Partnership for the heart German-Estonian health project for the treatment of congenital heart defects in Estonia. Health Policy, 2005;73:151-159.
15800001	278	Dick J, Lewin S, Rose E, Zwarenstein M, van der Walt H. Changing professional practice in tuberculosis care: an educational intervention. Journal of Advanced Nursing, 2004; 48(5):434-442.
15800001	158	Lewin S, Dick J, Zwarenstein M, Lombard CJ. Staff training and ambulatory tuberculosis treatment outcomes: a cluster randomized controlled trial in South Africa. Bulletin of the World Health Organization, 2005;83(4):250-259.
16100001	161	Mohagheghi MA, Mosavi-Jarrahi A, Khatemi-Moghaddam M, Afhami A, Khodi S, Azemoodeh O. Community-based outpatient practice of antibiotics use in Tehran. Pharmacoepidemiology and Drug Safety, 2005; 14: 135-38.
16200001	162	Mohan P, Iyengar SD, Martines J, Cousens S, Sen K. Impact of counselling on careseeking behaviour in families with sick children: cluster randomised trial in rural India. British Medical Journal, 2004;329(7460):266-, originally published online 20 Jul 2004; doi:10.1136/bmj.38149.703380.47
16400001	164	Okonofua FE, Coplan P, Collins S, Oronsaye F, Ogunsakin D, Ogonor JT, Kaufman JA, Heggenhougen K. Impact of an intervention to improve treatment-seeking behavior and prevent sexually transmitted diseases among Nigerian youths. International Journal of Infectious Diseases, 2003; 7:61-73.
16600001	166	Penny ME, Creed-Kanashira HM, Robert RC, Narro MR, Caulfield LE, Black RE. Effectiveness of an educational intervention delivered through the health services to improve nutrition in young children: a cluster-randomised controlled trial. The Lancet, 2005; 365: 1863-1872.
16600001	355	Waters HR, Penny ME, Creed-Kanashiro HM, Robert RC, Narro R, Willis J, Caulfield LE, Black RE. The cost-effectiveness of a child nutrition education programme in Peru. Health Policy Plan. 2006;21(4):257-264.
17190102	171	Trap B, Todd CH, Moore H, Laing R. The impact of supervision on stock management and adherence to treatment guidelines: a randomized controlled trial. Health Policy and Planning, 2001;16(3):273-280.
17500001	175	Yeager BA, Huttly SR, Diaz J, Bartolini R, Marin M, Lanata CF. An intervention for the promotion of hygienic feces disposal behaviors in a shanty town of Lima, Peru. Health Education Research, 2002;17(6):761-73.
18000001	180	Hubacher D, Vilchez R, Gmach R, Jarquin C, Medrano J, Gadea A, Grey T, Pierre-Louis B. The impact of clinician education on IUD uptake, knowledge and attitudes: results of a randomized trial. Contraception, 2006;73:628-633.
18100002	181	Afenyadu GY, Agyepong IA, Barnish G, Adjei S. Improving access to early treatment of malaria: a trial with primary school teachers as care providers. Trop Med Int Health. 2005 Oct;10(10):1065-72.
19000001	155	Kielmann AA, Mobarak AB, Hammamy MT, Gomaa AI, Abou-El-Saad S, Lotfi RK, Mazen I, Nagaty A. Control of deaths from diarrheal disease in rural communities: I. Design of an intervention study and effects on child mortality. Tropical Medicine and Parasitology, 1985;36:191-198.
19000001	189	Kielmann AA, Nagaty A, Ajello CA. Control of deaths from diarrheal disease in rural communities: II. Motivating and monitoring the community. Tropical Medicine and Parasitology, 1986;37:15-21.
19000001	84	Miller P, Hirschhorn N. The effect of a National Control of Diarrheal Diseases Program on mortality: the case of Egypt. Social Science and Medicine, 1995; 40(10):S1-S30.
19000001	190	National Control of Diarrheal Diseases Project. Impact of the National Control of Diarrhoeal Diseases Project on infant and child mortality in Dakahlia, Egypt. Lancet, 1988;2(8603):145-148.
19300001	193	Ahmed NU, Zeitlin MF, Beiser AS, Super CM, Gershoff SN. A longitudinal study of the impact of behavioural change intervention on cleanliness, diarrhoeal morbidity and growth of children in rural Bangladesh. Social Science & Medicine, 1993; 37(2): 159-171.
20500001	205	Alzate H. Effect of formal sex education on the sexual knowledge and attitudes of Colombian medical students. Archives of Sexual Behavior, 1982;11(3):201-214
21100001	211	Barros FC, Halpern R, Victora CG, Teixeira AMB, Béria JU. Promoção da amamentação em localidade urbana da região sul do Brasil: estudo de intervenção randomizado [A randomized intervention trial to increase breast-feeding prevalence in southern Brazil]. Revista de Saúde Pública. 1994; 28(4): 277-83.[article in Brazilian Portuguese].
21200001	212	Belizán JM, Barros F, Langer A, Farnot U, Victora C, Villar J. Impact of health education during pregnancy on behavior and utilization of health resources. Latin American Network for Perinatal and Reproductive Research. Am J Obstet Gynecol. 1995;173(3 Pt 1):894-9.
21200001	765	Langer A, Farnot U, Garcia C, Barros F, Victora C, Belizan JM, Villar J. The Latin American trial of psychosocial support during pregnancy: effects on mother's wellbeing and satisfaction. Latin American Network For Perinatal and Reproductive Research (LANPER). Social Science and Medicine, 1996;42(11):1589-97.
21200001	767	Langer A, García C, Leis T, Reynoso S, Hernández B. El apoyo psicosocial durante el embarazo como estrategia para promover la salud del recién nacido. La Revista de Investigación Clínica. 1993; 45(4): 317 - 328.
21200001	762	Langer A, Victora C, Victora M, Barros F, Farnot U, Belizan J, Villar J. The Latin American trial of psychosocial support during pregnancy: a social intervention evaluated through an experimental design. Social Science and Medicine, 1993;36(4):495-507.
21200001	766	Victora CG, Langer A, Barros F, Belizan J, Farnot U, Villar J. The Latin American Multicenter Trial on psychosocial support during pregnancy: methodology and baseline comparability. Latin American Network for Perinatal and Reproductive Research (LANPER). Controlled Clinical Trials, 1994;15(5):379-94.
21200001	422	Villar J, Farnot U, Barros F, Victora C, Langer A, Belizan JM. A randomized trial of psychosocial support during high-risk pregnancies. The Latin American Network for Perinatal and Reproductive Research. N Engl J Med. 1992; 327(18): 1266-71. Centro Rosarino de Estudios Perinatales, Rosario, Argentina.
21800001	218	Britov AN, Zhukovskii GS, Sviderskii VG, Varlamova TA, Liubimova LV, Naumova VV, Deev AD, Spizhovyi VN, Adon'ev BI, Grishenko EA, Konstantinova VV, Popova ES. [The results of conducting a program for the supplementary education of medical workers in the problems of preventing and treating arterial hypertension (a population study)]. Kardiologiia. 1992;32(7-8):68-73. [Article in Russian]
22800001	2201	Binka FN, Bawah AA, Phillips JF, Hodgson A, Adjuik M, MacLeod B. Rapid achievement of the child survival millennium development goal: evidence from the Navrongo experiment in Northern Ghana. Tropical Medicine and International Health. 2007 May;12(5):578-83.
22800001	227	Binka FN, Nazzar A, Phillips JF. The Navrongo Community Health and Family Planning Project. Studies in Family Planning, 1995; 26(3): 121-139.
22800001	228	Debpuur C, Phillips JF, Jackson EF, Nazzar A, Ngom P, Binka FN. The Impact of the Navrongo Project on Contraceptive Knowledge and Use, Reproductive Preferences, and Fertility. Studies in Family Planning, 2002; 33(2): 141-164.
22800001	1598	Pence B, Nyarko P, Debpuur C, Phillips JF. The Impact of the Navrongo Community Health and Family Planning Project on Child Mortality, 1993-2000. (Unpublished manuscript, pg 1-37).
22800001	1192	Pence BW, Nyarko P, Phillips JF, Debpuur C. The Effect of Community Nurses and Health Volunteers on Child Mortality: The Navrongo Community Health and Family Planning Project. Policy Research Division Working Papers, The Population Council, No. 200, 2005.
22800001	1597	Pence BW, Nyarko P, Phillips JF, Debpuur C. The effect of community nurses and health volunteers on child mortality: The Navrongo Community Health and Family Planning Project. Scandanavian Journal of Public Health, 2007; 35: 599-608.
22800001	1195	Phillips JF, Bawah AA, Binka FN. Accelerating Reproductive and Child Health Program Development: The Navrongo Initiative in Ghana. Policy Research Division Working Papers, No. 208, 2005
22800001	936	Phillips JF, Bawah AA, Binka FN. Accelerating reproductive and child health programme impact with community-based services: the Navrongo experiment in Ghana.Bulletin of the World Health Organization. 2006 Dec;84(12):949-55.
22800001	1601	Phillips JF, Jones TC, Nyonator FK, Ravikumar S. Evidence-based development of health and family planning programs in Bangladesh and Ghana. Population Council Working Paper, Vol. 175, 2003, New York, NY: Population Council. available at: http://www.popcouncil.org/pdfs/wp/175.pdf, accessed Oct 30, 2008.
22800001	935	Phillips JF, Nyonator FK, Jones TC, Ravikumar S. Chapter 6: Evidence-based scaling-up of health and family planning service innovations in Bangladesh and Ghana. Pp. 113-134. In: Simmons R, Fajans P, Ghiron L. (editors) Scaling up health service delivery: from pilot innovations to policies and programmes. World Health Organization, Geneva, 2007. available at: http://who.int/reproductive-health/pub…
23300001	233	Coeytaux FM, Kilani T, McEvoy M. The role of information, education, and communication in family planning service delivery in Tunisia. Studies in Family Planning, 1987;18(4):229-234.
23800001	1729	Chawla M, Ellis RP. The impact of financing and quality changes on health care demand in Niger. Health Policy and Planning. 2000;15(1):76-84.
23800001	238	Diop F, Yazbeck A, Bitran R. The impact of alternative cost recovery schemes on access and equity in Niger. Health Policy and Planning, 1995;10(3):223-240.
23800001	1407	Wouters A, Kouzis A. Cost recovery and improved drug availability in Niger--implications for total patient treatment costs. Health Economics. 1996;5(1):37-59.
23800001	777	Wouters A. Improving quality through cost recovery in Niger. Health Policy and Planning, 1995;10(3):257-270.
24300001	243	Bailey JE, Coombs DW. Effectiveness of an Indonesian model for rapid training of Guatemalan health workers in diarrhea case management. Journal of Community Health, 1996; 21(4): 269-276.
24400001	244	Elder J, Reis T, Satoto, Suwandi R. Healthcom Indonesia. The Use of Radio Spots to Improve Performance and Motivation of Kader. Hygie. 1992; 11(4): 21-25
25000001	250	Wesson J, Olawo A, Bukusi V, Solomon M, Pierre-Louis B, Stanback J, Janowitz B. Reaching providers is not enough to increase IUD use: a factorial experiment of 'academic detailing' in Kenya. Journal of Biosocial Science, 2008; 40(1): 69-82.
26300001	523	Maine D, Akalin MZ, Chakraborty J, de Francisco A, Strong M. Why did maternal mortality decline in Matlab? Studies in Family Planning, 1996;27(4):179-187.
27390101	273	Chongsuvivatwong V, Bujakorn L, Kanpoy V, Treetrong R. Control of neonatal tetanus in southern Thailand. Int J Epidemiol. 1993; 22(5): 931-935.
27600001	276	Gilroy K, Winch PJ, Diawara A, Swedburg E, Thiéro F, Kané M, Daou Z, Berthé Z, Bagayoko A. Impact of IMCI training and language used by provider on quality of counseling provided to parents of sick children in Bougouni District, Mali. Patient Education and Counseling, 2004;54:35-44.
27600001	173	Winch PJ, Bagayoko A, Diawara A, Kané M, Thiéro F, Gilroy K, Daou Z, Berthé Z, Swedberg E. Increases in correct administration of chloroquine in the home and referral of sick children to health facilities through a community-based intervention in Bougouni District, Mali. Transactions of the Royal Society of Tropical Medicine & Hygiene, 2003;97(5):481-490.
28000001	1539	Chahnazarian A, Ewbank D, Makani B, Ekouevi K. Impact of selective primary care on childhood mortality in a rural health zone of Zaire. Page 242-243. In: Joseph E, Vernon A. editors. Applied Research in the Africa Child Survival Initiative. A Compendium of USAID-Supported Research in the ACSI-CCCD Project, 1982-1993. USAID, USDHHS. 1994.
28000001	280	Chahnazarian A, Ewbank DC, Makani B, Ekouevi K. Impact of Selective Primary Care on Childhood Mortality in a Rural Health Zone of Zaire. International Journal of Epidemiology, 1993; 22(5 Suppl 1): S32-S41.
28000001	1557	Ewbank DC. Impact of health programmes on child mortality in Africa: evidence from Zaire and Liberia. International Journal of Epidemiology. 1993; 22(5 Suppl 1):S64-72.
28000001	281	Ewbank, DC. A strategy for evaluating the mortality impact of child survival programmes in Africa: Combatting Childhood Communicable Diseases Project. International Journal of Epidemiology, 1993; 22(5 Suppl 1): S8-S14.
28000001	1558	Taylor WR, Chahnazarian A, Weinman J, Wernette M, Roy J, Pebley AR, Bele O, Ma-Disu M. Mortality and use of health services surveys in rural Zaire. International Journal of Epidemiology. 1993; 22(5 Suppl 1):S15-S19.
28000001	429	Vernon AA, Taylor WR, Biey A, Mundeke KM, Chahnazarian A, Habicht H, Mutombo M, Makani B. Changes in use of health services in a rural health zone in Zaire. International Journal of Epidemiology, 1993; 22(5 Suppl 1):S20-31.
28400001	284	Ayele F, Desta A, Larson C. The functional status of community health agents: a trial of refresher courses and regular supervision. Health Policy and Planning, 1993; 8(4): 379-384.
28600002	286	Baral JP, Bhattarai S, Thapa MR, Ghimire K, Burathoki K. Effectiveness of training of basic health workers in leprosy control programme. Indian Journal of Leprosy, 1998; 70(supplement): 23S-31S.
28700001	2268	Bawa SB, Olumide EAA, Umar US. The knowledge, attitude and practices of the reporting of notifiable diseases among health workers in Yobe State, Nigeria. African Journal of Medicine and Medical Sciences, 2003; 32(1):49-53.
28700001	287	Bawa SB, Olumide EAA. The effect of training on the reporting of notifiable diseases among health workers in Yobe State, Nigeria. The Nigerian Postgraduate Medical Journal, 2005; 12(1):1-5.
30000001	300	Haider R, Ashworth A, Kabir I, Huttly SR. Effect of community-based peer counselors on exclusive breastfeeding practices in Dhaka, Bangladesh: a randomized controlled trial. Lancet, 2000;356(9242):1643-47.
30000001	301	Haider R, Kabir I, Huttly SR, Ashworth A. Training peer counselors to promote and support exclusive breastfeeding in Bangladesh. Journal or Human Lactation, 2002;18(1):7-12.
30600001	2479	Kounnavong S, Wahlstrom R, Sisounthone B, Panyanouvong A, Southammavong T. Effectiveness of feedback for improving case management of malaria, diarrhea, and pneumonia: a randomized controlled trial at provincial hospitals in Lao PDR. Paper presented at: Second International Conference on Improving Use of Medicines (ICIUM); March 30 - April 2, 2004; Chiang Mai, Thailand. [cited April 11, 2010]. Av…
30600001	306	Wahlstrom R, Kounnavong S, Sisounthone B, Phanyanouvong A, Southammavong T, Eriksson B, Tomson G. Effectiveness of feedback for improving case management of malaria, diarrhoea and pneumonia-a randomized controlled trial at provincial hospitals in Lao PDR. Tropical Medicine and International Health, 2003;8(10):901-909
30800001	308	Kanjanarat P, Impact of the 30-Baht health insurance policy on hospital drug utalization in Thailand. (PhD Dissertation). University of Florida. Chair: Almut G. Winterstein. 2005. 192 pages.
31300001	58	Jintaganont P, Stoeckel J, Butara S. The Impact of Oral Rehydration Therapy Program in Southern Thailand. American Journal of Public Health, 1988; 78(10): 1302-1304
31300001	313	Lee W, Stoeckel J, Jintaganont P, Romanarak T, Kullavanijaya S. The impact of a community based health education program on the incidence of diarrheal disease in Southern Thailand. Southeast Asean Journal of Tropical Medicine and Public Health. (1991); 22(4): 548-556
31600001	2034	Litvack J, Bodart C. The impact of raising fees and service quality: A field experiment in Cameroon. In: Shaw RP, Ainsworth M, editors. Financing Health Services through User Fees and Insurance: Case Studies from Sub-Saharan Africa. World Bank Discussion Papers No. 294, Africa Technical Department Series, 1995. The World Bank: Washington, D.C. ISSN/ISBN 0-8213-3396-8. pages 123-140.
31600001	316	Litvack JI, Bodart C. User fees plus quality equals improved access to health care: Results of a field experiment in Cameroon. Social Science and Medicine, 1993; 37(3): 369-383.
32200001	322	Morris SS, Flores R, Olinto P, Medina JM. Monetary incentives in primary health care and effects on use and coverage of preventive health care interventions in rural Honduras: cluster randomised trial. Lancet, 2004; 364: 2030-2037.
32300001	323	Muennoo C, Achwanichkul W, Sa-nguankiat S, Pubampen S, Maipanich W, Anataphruti M, Waikagul J. The impact of primary health care intervention on reinfection of soil-transmitted helminths in the community. Southeast Asian Journal of Tropical Medicine and Public Health, 1997; 28(4): 816-819.
32500001	325	Akpede GO, Omotara BA. Oral rehydration at home - with a little help from friends. World Health Forum, 1997; 18(1):75-79.
32800001	328	Ali J, Cherry RA, Williams JI. Trauma base knowledge and the effect of the trauma evaluation and management program among senior medical students in seven countries. The Journal of Trauma Injury, Infection and Critical Care. 2005; 59(1):43-48
32800001	327	Ali J, McDonald A, Newnham M. Improving medical undergraduate trauma education through the trauma evaluation and management programme at Mona. West Indian Medical Journal 2003; 52(1):45-48
32800001	2273	Ali, J, Adam R, Williams JI, Bedaysie H, Pierre I, Josa D, Winn J. Teaching Effectiveness of the Trauma Evaluation and Management Module for Senior Medical Students.The Journal of Trauma Injury, Infection, and Critical Care. 2002; 52(5): 847-851
33600001	336	Arreola-Risa C, Mock C, Herrera-Escamilla AJ, Contreras I, Vargas J. Costeffectiveness and benefit of alternatives to improve training for prehospital trauma care in Mexico. Prehospital and Disaster Medicine, 2004;19(4):318-325.
33600001	337	Arreola-Risa C, Mock CN, Lojero-Wheatly L, de la Cruz O, Garcia C, Canavati-Ayub F, Jurkovich GJ. Low-cost Improvements in Prehospital Trauma Care in a Latin American City. The Journal of Trauma: Injury, Infection, and Critical Care, 2000; 48(1): 119-124.
36400001	364	Dusitsin N, Varakamin S, Ningsanon P, Chalapati S, Boonsiri B, Gray RH. Post-partum tubal ligation by nurse-midwives and doctors in Thailand. Lancet, 1980;1(8169):638-639.
36700001	367	Fahdhy M, Chongsuvivatwong V. Evaluation of World Health Organization partograph implementation by midwives for maternity home birth in Medan, Indonesia. Midwifery. 2005; 21(4):301-10.
37200001	372	Fisher AA, de Silva V. Satisfied IUD acceptors as family planning motivators in Sri Lanka. Studies in Family Planning. 1986 Sep-Oct; 17(5): 235-42.
38500001	956	Boyles S. STD treatment reduces HIV in rural Tanzania. AIDS Weekly. 1995:12-3.
38500001	667	Gilson L, Mkanje R, Grosskurth H, Mosha F, Picard J, Gavyole A, Todd J, Mayaud P, Swai R, Fransen L, Mabey D, Mills A, Hayes R. Cost-effectiveness of improved treatment services for sexually transmitted diseases in preventing HIV-1 infection in Mwanza Region, Tanzania. The Lancet, 1997; 350(9094): 1805-1809.
38500001	2214	Grosskurth H, Gray R, Hayes R, Mabey D, Wawer M. Control of sexually transmitted diseases for HIV-1 prevention: understanding the implications of the Mwanza and Rakai trials. The Lancet. 2000;355(9219):1981-7.
38500001	759	Grosskurth H, Mosha F, Todd J, Mwijarubi E, Klokke A, Senkoro K, Mayaud P, Changalucha J, Nicoll A, ka-Gina G, Newell J, Mugeye K, Mabey D, Hayes R. Impact of improved treatment of sexually transmitted diseases on HIV infection in rural Tanzania: randomised controlled trial. The Lancet. 1995;346(8974):530-6.
38500001	758	Grosskurth H, Mosha F, Todd J, Senkoro K, Newell J, Klokkes A, Changalucha J, West B, Mayaud P, Gavyole A, Gabone R, Mabey D, Hayes R. A community trial of the impact of improved sexually transmitted disease treatment on the HIV epidemic in rural Tanzania: 2. Baseline survey results. AIDS. 1995;9(8):927-34.
38500001	385	Grosskurth H, Mwijarubi E, Todd J, Rwakatare M, Orroth K, Mayaud P, Cleophas B, Buve A, Mkanje R, Ndeki L, Gavyole A, Hayes R, Mabey D. Operational performance of an STD control programme in Mwanza Region, Tanzania. Sexually Transmitted Infections, 2000; 76(6): 426-436.
38500001	756	Hayes R, Mosha F, Nicoll A, Grosskurth H, Newell J, Todd J, Killewo J, Rugemalila J, Mabey D. A community trial of the impact of improved sexually transmitted disease treatment on the HIV epidemic in rural Tanzania: 1. Design. AIDS. 1995;9(8):919-926.
38500001	760	Hayes R. Improved STD treatment: a message of hope. Special report: Tanzania. AIDS Analysis Africa. 1995;5(5):10-1.
38500001	2499	Ka-Gina G, Grosskurth H, Mayand P. [Integration of STD services. All are part of the same service.] Action Contre SIDA. 1995 Jul;(25):7. [Article in French]
38500001	2498	Mabey D. Study confirms value of STD treatment in curbing HIV transmission. AIDScaptions. 1996; 3(1):14-5.
38500001	761	Mayaud P, Ka-Gina G, Grosskurth H. Effectiveness, impact and cost of syndromic management of sexually transmitted diseases in Tanzania. International Journal of STD & AIDS. 1998;9 Suppl 1:11-4.
38500001	757	Mayaud P, Mosha F, Todd J, Balira R, Mgara J, West B, Rusizoka M, Mwijarubi E, Gabone R, Gavyole A, Grosskurth H, Hayes R, Mabey D. Improved treatment services significantly reduce the prevalence of sexually transmitted diseases in rural Tanzania: results of a randomized controlled trial. AIDS. 1997;11(15):1873-80.
38600001	526	Ali BS, Rahbar MH, Naeem S, Gul A, Mubeen S, Iqbal A. The effectiveness of counseling on anxiety and depression by minimally trained counselors: a randomized controlled trial. American Journal of Psychotherapy, 2003;57(3):324-336.
38600001	527	Ali BS, Reza H, Khan MM, Jehan I. Development of an indigenous screening instrument in Pakistan: The Aga Khan University Anxiety and Depression Scale. J Pak Med Assoc, 1996;48(9):261-265.
38600001	386	Gul A, Ali BS. The onset and duration of benefit from counselling by minimally trained counsellors on anxiety and depression in women. Journal of the Pakistan Medical Association, 2004; 54(11): 549-552.
39300001	393	Huang J, Jiang D, Wang X, Liu Y, Fennie K, Burgess J, Williams AB. Changing knowledge , behavior, and practice related to universal precautions among hospital nurses in China. The Journal of Continuing Education in Nursing, 2002; 33(5):217-224.
40000001	400	Jokhio AH, Winter HR, Cheng KK. An intervention involving traditional birth attendants and perinatal and maternal mortality in Pakistan. New England Journal of Medicine, 2005;352:2091-9.
40000001	399	Jokhio AH, Winter HR, Cheng KK. An intervention involving traditional birth attendants and perinatal and maternal mortality in Pakistan. Obstetrical and Gynecological Survey, 2005;60(10):641-642.
40700001	407	Kim YM, Figueroa ME, Martin A, Silva R, Acosta SF, Hurtado M, Richardson P, Kols A. Impact of supervision and self-assessment on doctor-patient communication in rural Mexico. International Journal for Quality in Health Care. 2002;14(5):359-367.
40700001	1149	Kim YM, Figueroa ME, Martin A, Silva R, Acosta SF, Hurtado M, Richardson P, Kols A. Participatory supervision with provider self-assessment improves doctor-patient communication in rural Mexico. Operations Research Report 2(12). Bethesda, MD: Published for the U.S. Agency for International Development (USAID) by the Quality Assurance Project. 2002. Available from: http://www.qaproject.org/pubs/pd…
40800001	1091	Abdallah H. Cost-effectiveness of self-assessment and peer review in improving family planning provider-client communication in Indonesia. Bethesda, Maryland (USA); Quality Assurance Project; May 2002. 24 p. Case Study. Supported by the U.S. Agency for International Development (USAID). Contract No.: HRN-C-00-96-900013.
40800001	408	Kim YM, Putjuk F, Basuki E, Kols A. Self-assessment and peer review: improving Indonesian service providers' communication with clients. International Family Planning Perspectives, 2000;26(1):4-12.
40800001	1165	Kim YM, Putjuk F, Kols A, Basuki E. Improving provider-client communication: reinforcing IPC/C training in Indonesia with self-assessment and peer review. Operations Research Results, 2000;1(6). Published for the United States Agency for International Development (USAID) and the Quality Assurance Project (WAP): Bethesda, Maryland.
40800001	2325	Kols A. Using job aids to improve client provider communication in Indonesia: provider self-assessment and client education. Presentation at the Job Aids Symposium, May 24, 2001, Washington, D.C. [Power point presentation and transcript] available at: http://www.centerdev.org/node/1161, accessed Mar 3, 2010
40800001	1235	Quality Assurance Project. Training reinforcement improves family planning counseling and may be cost-effective. Bethesda, Maryland, Center for Human Services, Quality Assurance Project, 2000. 2 pages. (Operations Research Summary|USAID Contract No. HRN-C-00-96-90013), available at http://www.chs-urc.org/pdf//trainingreinforce.pdf, accessed August 4, 2008.
41200001	411	Kramer MS, Chalmers B, Hodnett ED, Sevkovskaya Z, Dzikovich I, Shapiro S, Collet JP, Vanilovich I, Mezen I, Ducruet T, Shishko G, Zubovich V, Mknuik D, Gluchanina E, Dombrovskiy V, Ustinovitch A, Kot T, Bogdanovich N, Ovchinikova L, Helsing E. Promotion of breastfeeding intervention trial (PROBIT): a cluster-randomized trial in the Republic of Belarus. Design, follow-up, and data validation. Adva…
41200001	412	Kramer MS, Chalmers B, Hodnett ED, Sevkovskaya Z, Dzikovich I, Shapiro S, Collet JP, Vanilovich I, Mezen I, Ducruet T, Shishko G, Zubovich V, Mknuik D, Gluchanina E, Dombrovskiy V, Ustinovitch A, Kot T, Bogdanovich N, Ovchinikova L, Helsing E. Promotion of Breastfeeding Intervention Trial (PROBIT): a randomized trial in the Republic of Belarus. Journal of the American Medical Association, 2001; 2…
41200001	1882	Kramer MS, Guo T, Platt RW, Shapiro S, Collet JP, Chalmers B, Hodnett E, Sevkovskaya Z, Dzikovich I, Vanilovich I. Breastfeeding and infant growth: biology or bias? Pediatrics, 2002; 110 (2 Pt 1):343-347.
42000001	420	Lou CH, Wang B, Shen Y, Goa ES. Effects of a community-based sex-education and reproductive health service program on contraceptive use of unmarried youths in Shanghai. Journal of Adolescent Health. 2004;34(5):433-440
42300001	769	Langer A, Nigenda G, Romero M, Rojas G, Kuchaisit C, al-Osimi M, Orozco E. Conceptual bases and methodology for the evaluation of women's and providers' perception of the quality of antenatal care in the WHO Antenatal Care Randomised Controlled Trial. Paediatric and Perinatal Epidemiology. 1998; 12 (Suppl 2):98-115.
42300001	666	Langer A, Villar J, Romero M, Nigenda G, Piaggio G, Kuchaisit C, Rojas G, Al-Osimi M, Belizán JM, Farnot U, Al-Mazrou Y, Carroli G, Ba'aqeel H, Lumbiganon P, Pinol A, Bergsjö P, Bakketeig L, Garcia J, Berendes H. Are women and providers satisfied with antenatal care? Views on a standard and a simplified, evidence-based model of care in four developing countries. BMC Womens Health. 2002;2(1):7. Av…
42300001	425	Piaggio G, Ba'aqeel H, Bergsjø P, Carroli G, Farnot U, Lumbiganon P, Pinol A, Villar J. The practice of antenatal care: comparing four study sites in different parts of the world participating in the WHO Antenatal Care Randomised Controlled Trial. Paediatric and Perinatal Epidemiology. 1998; 12 Suppl 2:116-41.
42300001	423	Villar J, Ba'aqeel H, Piaggio G, Lumbiganon P, Belizan JM, Farnot U, Al-Mazrou Y, Carroli G, Pinol A, Donner A, Langer A, Nigenda G, Mugford M, Fox-Rushby J, Hutton G, Bergsjo P, Bakketeig L, Berendes H for the WHO Antenatal Care Trial Research Group. WHO antenatal care randomised trial for the evaluation of a new model of routine antenatal care. The Lancet. 2001; 357: 1551-1564.
42300001	424	Villar J, Bakketeig L, Donner A, Al-Mazrou Y, Ba'aqeel H, Balizan JM, Carrouli G, Farnot U, Lumbiganon P, Piaggio G, Berendes H. The WHO antenatal care randomised controlled trial: rationale and study design. Paediatric and Perinatal Epidemiology. 1998; 12(Suppl 2): 27-58.
42600001	426	Althabe F, Belizan JM, Villar J, Alexander S, Bergel E, Ramos S, Romero M, Donner A, Lindmark G, Langer A, Farnot U, Cecatti JG, Carroli G, Kestler E, for the Latin American Caesarean Section Study Group. Mandatory second opinion to reduce rates of unnecessary caesarean sections in Latin America: a cluster randomised controlled trial. Lancet, 2004;363:1934-40.
43000001	430	Lye MS, Nair RC, Choo KE, Kaur H, Lai KPF. Acute Respiratory Tract Infection: a community-based intervention study in Malaysia. The Journal of Tropical Pediatrics 1996; 42(3): 138-143
43600001	1364	Borghi J, Thapa B, Osrin D, Jan S, Morrison J, Tamang S, Shrestha BP, Wade A, Manandhar DS, de L Costello AM. Economic assessment of a women's group intervention to improve birth outcomes in rural Nepal. Lancet, 2005;366(9500):1882-4.
43600001	436	Manandhar DS, Osrin D, Shrestha BP, Mesko N, Morrison J, Tumbahangphe KM, Tamang S, Thapa S, Shrestha D, Thapa B, Shrestha JR, Wade A, Borghi J, Standing H, Manandhar M, Costello AM; Members of the MIRA Makwanpur trial team. Effect of a participatory intervention with women's groups on birth outcomes in Nepal: cluster-randomised controlled trial. Lancet. 2004; 364(9438): 970-9.
43600001	910	Morrison J, Tamang S, Mesko N, Osrin D, Shrestha B, Manandhar M, Manandhar D, Standing H, Costello A. Women's health groups to improve perinatal care in rural Nepal. BMC Pregnancy and Childbirth. 2005;5(1):6.
43600001	909	Osrin D, Mesko N, Shrestha BP, Shrestha D, Tamang S, Thapa S, Tumbahangphe KM, Shrestha JR, Manandhar MK, Manandhar DS, Standing H, Costello AM. Implementing a community-based participatory intervention to improve essential newborn care in rural Nepal. Transactions of the Royal Society of Tropical Medicine and Hygiene. 2003;97(1):18-21.
43800001	438	Mathur HN, Damodar, Sharma PN, Jain TP. The impact of training traditional birth attendants on the utilisation of maternal health services. J Epidemiol Community Health. 1979; 33(2): 142-4.
44100001	441	Meng Q, Rehnberg C, Zhuang N, Bian Y, Tomson G, Tang S. The impact of urban health insurance reform on hospital charges: A case study from two cities in China. Health Policy, 2004; 68:197-209.
45100001	451	Alto WA, Alk S, Pinau D, Polume H. Improving immunization coverage, a comparison between traditional MCH teams and MCH teams plus aid post orderlies. Papua New Guinea Medical Journal, 1989; 32(2):97-100.
45900001	1951	Hurtig AK, Pande SB, Baral SC, Newell J, Porter JD, Bam DS. Linking private and public sectors in tuberculosis treatment in Kathmandu Valley, Nepal. Health Policy and Planning. 2002; 17(1): 78-89.
45900001	459	Newell JN, Pande SB, Baral SC, Bam DS, Malla P. Control of tuberculosis in an urban setting in Nepal: public-private partnership. Bulletin of the World Health Organization. 2004; 82(2): 92-98.
46600001	466	Oz F. Impact of training on empathetic communication skills and tendency of nurses. Clinical Excellence for Nurse Practitioners, 2001; 5(1): 44-51.
47000001	470	Pick S, Reyes J, Alvarez M, Cohen S, Craige J, Troya A. AIDS prevention training for pharmacy workers in Mexico City. AIDS Care. 1996; 8(1): 55-69.
47600001	476	Ratanajamit C, Chongsuvivatwong V, Geater AF. A randomized controlled educational intervention on emergency contraception among drugstore personnel in southern Thailand. J Am Med Womens Assoc. 2002; 57(4): 196-9, 207.
47700001	477	Rattanavong P, Thammavong T, Louanvilayvong D, Southammavong L, Vioounalath V, Laohasiriwong W, Saowakontha S, Merkle A, Schelp FP. Reproductive health in selected villages in Lao PDR. Southeast Asian J Trop Med Public Health. 2000;31 Suppl 2:51-62.
47800001	1465	Burkhalter BR, Graham VL (eds.). Low-cost on-the-job peer training of nurses improved immunization coverage in Indonesia. Presented Papers: High impact PVO Child Survival Programs, Vol. 2. Proceedings of and Expert Consultation. Gallaudet University, June 21-24, 1998. 218-228. PVO community and the US Agency for International Development by the CORE Group, Washington DC, and Basic Support for Ins…
47800001	1922	Burkhalter BR. Improving immunization coverage in Indonesia: an innovative NGO program. Child Survival. 1997; 4: 18-19
47800001	1114	Robinson JS, Burkhalter BR, Rasmussen B, Sugiono R. Evaulation of immunizer-training-immunizer program in Maluku, Indonesia:an on-the-job peer training approach to improving the perforamce of health workers. 1998; 37p. Basic Support for Institutionalizing Child Survival (BASICS) Project, Arlington, VA for Project Concern International, San Diego, CA and the US Agency for International Development
47800001	478	Robinson JS, Burkhalter BR, Rasmussen B, Sugiono R. Low-cost on-the-job peer training of nurses improved immunization coverage in Indonesia. Bulletin of the World Health Organization. 2001; 79(2): 150-158.
48100001	481	Rothmann JC, Gerber JJ, Venter OM, Steyn HS, Monteith JLDK. Primary care drug therapy training: The solution for PHC nurses? Curationis: South African Journal of Nursing, 2000; 23(1): 43-52
48400001	2525	Ramarao S, Mir AM. Transforming relationships in Pakistani villages. Quality / Calidad / Qualité. 2004; 15: 20-34.
48400001	484	Sathar Z, Jain A, Ramarao S, ul Haque M, Kim J. Introducing client-centered reproductive health services in a Pakistani setting. Studies in Family Planning. 2005; 36(3): 221-234.
48700001	487	Ali J, Adam R, Butler AK, Chang H, Howard M, Gonsalves D, Pitt-Miller P, Stedman M, Winn J, Williams JI. Trauma outcome improves following the advanced trauma life support program in a developing country. The Journal of Trauma, 1993; 34(6): 890-899.
48700001	707	Ali J, Adam R, Stedman M, Howard M, Williams J. Advanced trauma life aupport program increases emergency room application of trauma resuscitative procedures in a developing country. The Journal of Trauma, 1994; 36(3): 391-394.
48700001	194	Ali J, Adam R, Stedman M, Howard M, Williams J. Cognitive and attitudinal impact of the advanced trauma life support program in a developing country. The Journal of Trauma, 1994; 36(5): 695-702.
49000001	490	Hussein AK, Mujinja PG. Impact of user charges on government health facilities in Tanzania. East African Medical Journal. 1997; 74(12); 751-757.
49300001	493	Shargie EB, Morkve O, Lindtjorn B. Tuberculosis case-finding through a village outreach programme in a rural setting in southern Ethiopia: community randomized trial. Bulletin of the World Health Organization, 2006; 84(2):112-9.
49500001	495	Wu Z, Detels R, Zhang J, Li V, Li J. Community-based trial to prevent drug use among youths in Yunnan, China. Am J Public Health. 2002; 92(12):1952-7.
49600001	496	Singhal N, McMillan DD, Cristobal FL, Arciaga RS, Hocson W, Franco J, Farrales R, Famor L. Problem-based teaching of birth attendants in the Phillippines. Health Care for Women International, 2001;22:569-583.
50300001	503	Stiernborg M, Zaldivar SB, Santiago EG. Effect of didactic teaching and experiential learning on nursing students' AIDS-related knowledge and attitudes. AIDS Care: Psychological & Socio Medical Aspects of AIDS/HIV, 1996;8(5):601-608.
50500001	505	Suwanrath-Kengpol C, Pinjaroen S, Krisanapan O, Petmanee P. Effect of a clinical practice guideline on physician compliance. International Journal of Quality in Health Care, 2004;16(4):327-332.
50800001	543	Theron, GB. Effect of the Maternal Care Manual from the Perinatal Education Programme on the quality of antenatal and intrapartum care rendered by midwives. South African Medical Journal, 1999;89:336-42.
50800001	508	Theron, GB. Effect of the Maternal Care Manual of the Perinatal Education Programme on the abilitiy of midwives to interpret antenatal cards and partograms. Journal of Perinatology, 1999;19(6):432-435.
50800001	510	Theron, GB. Improved cognitive knowledge of midwives practising in the Eastern Cape Province of the Republic of South Africa through the study of a self-education manual. Midwifery, 1999;15(2):66-71.
50800001	511	Theron, GB. Improved practical skills of midwives practicing in the Eastern Cape Province of the Republic of South Africa through the study of a self-education manual. Journal of Perinatology, 2000;20(3):184-188.
50800001	509	Theron, GB. The effect of the Maternal Care Manual of the Perinatal Education Programme on the attitude of midwives towards their work. Curationis, 1999;22(4):63-8.
50800001	2355	Woods DL. An innovative programme for training in maternal and newborn care. Seminars in Neonatology, 1999;4(3):209-216.
51200001	512	Tian HG, Guo ZY, Hu G, Yu SJ, Sun W, Pietinen P, Nissinen A. Changes in sodium intake and blood pressure in a community-based intervention project in China. Journal of Human Hypertension. 1995 Dec; 9(12): 959-968.
51400001	514	Tripiboon D. A HIV/AIDS prevention program for married women in rural northern Thailand. Australian Journal of Primary Health - Interchange, 2001; 7(3):83-91.
51600001	516	Gokcay G, Bulut A, Neyzi O. Paraprofessional women as health care facilitators in mother and child health. Tropical Doctor, 1993;23(2):79-81.
52100002	530	Chowdhury ME, Botlero R, Koblinsky M, Saha SK, Dieltiens G, Ronsmans C. Determinants of reduction in maternal mortality in Matlab, Bangladesh: a 30-year cohort study. Lancet, 2007;370:1320-28.
52100002	263	Fauveau V, Stewart K, Khan SA, Chakraborty J. Effect on mortality of community-based maternity-care programme in rural Bangladesh. Lancet. 1991; 338(8776): 1183-1186.
53000001	521	Ronsmans C, Vanneste AM, Chakraborty J, van Ginneken J. Decline in maternal mortality in Matlab, Bangladesh: a cautionary tale. Lancet, 1997;350:1810-14.
53400001	534	Uys LR, Minnaar A, Simpson B, Reid S. The effect of two models of supervision on selected outcomes. Journal of Nursing Scholarship. 2005;37(3):282-8.
54000001	540	Vernon R, Rocuts K, Medina JE. The provision of natural family planning services at public health centers in Colombia. International Family Planning Perspectives, 1987;13(4):121-127.
54400001	544	Vidal SA, Ronfani L, da Mota Silveira S, Mello MJ, dos Santos ER, Buzzetti R, Cattaneo A. Comparison of two training strategies for essential newborn care in Brazil. Bulletin of the World Health Organization, 2001;79(11):1024-31.
57200001	572	Ridde V. Fees-for-services, cost recovery, and equity in a district of Burkina Faso operating the Bamako Initiative. Bulletin of the World Health Organization. 2003; 81: 532-538.
57800001	578	Seiber EE, Rosbinson-Miller A. The impact of a microfinance program on private health care providers in Uganda. Washington DC: USAID/Commercial Market Strategies Project. 2004, Mar. Number 16. 33p. Contract No.: HRN-C-00-90-00039-00. Supported by The US Agency for International Development in partnership with Abt Associates Inc. Population Services International.
57900001	579	Shepard DS, Bail RN, Merritt CG. Cost-effectiveness of USAID's regional program for family planning in West Africa. Studies in Family Planning. 2003 Jun; 34(2): 117-126.
59100001	591	van Griensven GJ, Limanonda B, Ngaokeow S, Ayuthaya SI, Poshyachinda V. Evaluation of a targeted HIV prevention programme among female commercial sex workers in the south of Thailand. Sexually Transmitted Infections. 1998; 74: 54-8.
59500002	595	Wilkinson D, Gouws E, Sach M, Karim SS. Effect of removing user fees on attendance for curative and preventive primary health care services in rural South Africa. Bulletin of the World Health Organization. 2001; 79(7): 665-671.
59800001	598	Denis MB. Improving compliance with quinine + tetracycline for treatment of malaria: evaluation of health education interventions in Cambodian villages. Bulletin of the World Health Organization. 1998; 76(Suppl. 1): 43-49.
60100001	2537	Antimalarial Drug Retailer Training Programme: A manual for training drug retailers on over-the-counter drugs for childhood fevers. Kenya; 2001. KEMRI Wellcome Trust.
60100001	1098	Goodman CA, Mutemi WM, Baya EK, Willetts A, Marsh V. The cost-effectiveness of improving malaria home management: shopkeeper training in rural Kenya. Health Policy and Planning. 2006; 21(4): 275-288.
60100001	601	Marsh VM, Mutemi WM, Willetts A, Bayah K, Were S, Ross A, Marsh K. Improving malaria home treatment by training drug retailers in rural Kenya. Tropical Medicine and International Health. 2004; 9(4): 451-460.
60100001	1627	Marsh VM. Implementation and evaluation of a shopkeeper training programme to optimise the home use of shop-bought antimalarial drugs for uncomplicated fevers in coastal Kenya. Department for International Development, UK. Final report 1 February 2002. Project No.: R7179.
60400001	604	Yeboah-Antwi K, Gyapong JO, Asare IK, Barnish G, Evans DB, Adjei S. Impact of prepackaging antimalarial drugs on cost to patients and compliance with treatment. Bulletin of the World Health Organization, 2001;79(5):394-399.
60500001	2430	Tumwikirize WA, Ekwaru JP, Mohammed K, Ogwal-Okeng JW, Aupont O. Impact of a face-to-face educational intervention on improving the management of ARI in private pharmacies and drug shops in Uganda. Presented at: The Second International Conference on Improving Use of Medicines (ICIUM) 2004; 2004 March 30 - April 2 [cited 2010 April 9]; Chiang Mai, Thailand. Available from: http://www.icium.org/ic…
60500001	605	Tumwikirize WA, Ekwaru PJ, Mohammed K, Ogwal-Okeng JW, Aupont O. Impact of a face-to-face educational intervention on improving the management of acute respiratory infections in private pharmacies and drug shops in Uganda. East African Medical Journal. 2004; 81(2 Suppl): S25-S32.
60500001	2528	Tumwikirize WA, Ekwaru PJ, Mohammed K, Ogwal-Okeng JW, Aupont O. Management of acute respiratory infections in drug shops and private pharmacies in Uganda: a study of counter attendants' knowledge and reported behaviour. East African Medical Journal. 2004; 81(2 Suppl): S33-S40.
60600001	606	Yip W, Eggleston K. Addressing government and market failures with payment incentives: hospital reimbursement reform in Hainan, China. Social Science and Medicine. 2004; 58(2): 267-277.
60600001	607	Yip W, Eggleston K. Provider payment reform in China: the case of hospital reimbursement in Hainan province. Health Economics. 2001; 10(4): 325-339.
61200001	613	Bergh AM, Arsalo I, Malan AF, Patrick M, Pattinson RC, Phillips N. Measuring implementation progress in kangaroo mother care. Acta Paediatrica, 2005;94:1102-1108.
61200001	610	Bergh AM, Pattinson RC. Development of a conceptual tool for the implementation of kangaroo mother care. Acta Paediatrica, 2003;92:709-714.
61200001	611	Patrick M, Arsalo I, Philips N, Bergh AM, Pattinson RC. Is tele-faciltation a viable alternative to conventional face-to-face facilitation? South African Medical Journal, 2006;96(1):10.
61200001	612	Pattinson RC, Arsalo I, Bergh A, Malan AF, Patrick M, Phillips N. Implementation of kangaroo mother care: a randomized trial of two outreach strategies. Acta Paediatrica, 2005;94:924-927.
61800001	2510	Haggerty P, Manun'Ebo M, Ashworth A, Muladi K, Kirkwood B. Methodological approaches in a baseline study of diarrheal morbidity in weaning age children. International Journal of Epidemiology. 1994; 23(5):1040-1049.
61800001	618	Haggerty PA, Muladi K, Kirkwood BR, Ashworth A, Manunebo M. Community-based hygiene education to reduce diarrhoeal disease in rural Zaire: Impact of the intervention on diarrhoeal morbidity. International Journal of Epidemiology. 1994; 23(5):1050-1059.
61800001	2508	Manun'Ebo M, Cousens S, Haggerty P, Kalengaie M, Ashworth A, Kirkwood B. Measuring hygiene practices: A comparison of questionnaires with direct observations in rural Zaire. Tropical Medicine and International Health. 1997; 2:1015-1021.
61800001	2509	Manun'Ebo M, Haggerty P, Kalengaie M, Ashworth M, and Kirkwood B. Influence of demographic, socioeconomic and environmental variables on childhood diarrhea in a rural area of Zaire. Journal of Tropical Medicine and Hygiene. 1994; 97(1):31-38.
61900001	619	van Zyl DG, Rheeder P. Physician education programme improves quality of diabetes care. South African Medical Journal. 2004; 94(6): 455-459.
62000001	620	Pelto GH, Santos I, Goncalves H, Victora C, Martines J, Habicht J-P. Nutrition Counseling Training Changes Physician Behavior and Improves Caregiver Knowledge Acquisition. The Journal of Nutrition, 2004; 134: 357-362.
62000001	664	Santos I, Victora CG, Martines J, Goncalves H, Gigante DP, Valle NJ, Pelto G. Nutrition Counseling Increases Weight Gain among Brazilian Children. The Journal of Nutrition, 2001; 131: 2866-2873.
62000001	1264	Santos IS, Victora CG, Martines J, Goncalves H, Gigante DP, Valle NJ, Pelto. Evaluating the efficacy of the nutritional counseling component of the 'integrated management of childhood illness' strategy (WHO/UNICEF). Revista Brasileira de Epidemiologia, 2002; 5(1): 15-29.
62100001	621	Pagaiya N, Garner P. Primary care nurses using guidelines in Thailand: a randomized controlled trial. Tropical Medicine and International Health, 2005;10(5):471-477.
63000001	630	Obua C, Ogwal-Okeng JW, Waako P, Aupont O, Ross-Degnan D. Impact of an educational intervention to improve prescribing by private physicians in Uganda. East African Medical Journal. 2004 Feb;Suppl: S17-S24.
63100001	631	Faxelid E, Ahlberg M, Freudenthal S, Ndulo J, Krantz I. Quality of STD care in Zambia. Impact of training in STD management. International Journal for Quality in Health Care. 1997; 9(5): 361-366
63600001	634	Feldblum PJ, Bwayo JJ, Kuyoh M, Welsh M, Ryan KA, Chen-Mok M. The female condom and STDs: design of a community intervention trial. Annals of Epidemiology, 2000; 10(6): 339-346
63600001	633	Feldblum PJ, Chen-Mok M, Bwayo JJ, Omari M, Kuyoh M, Ryan KA. Intracluster correlation of STD prevalence in a community intervention trial in Kenya. The Lancet, 1999; 354(9187): 1356-1357.
63600001	635	Feldblum PJ, Kuyoh M, Omari M, Ryan KA, Bwayo JJ, Welsh M. Baseline STD prevalence in a community intervention trial of the female condom in Kenya. Sexually Transmitted Infections, 2000; 76(6): 454-456.
63600001	636	Feldblum PJ, Kuyoh MA, Bwayo JJ, Omari M, Wong EL, Tweedy KG, Welsh MJ. Female condom introduction and sexually transmitted infection prevalence: results of a community intervention trial in Kenya. AIDS, 2001; 15(8): 1037-1044.
66800001	668	Chongsuvivatwong V, Mo-Suwan L, Tayakkanonta K, Vitsupakorn K, McNiel R. Impacts of training of village health volunteers in reduction of morbidity from acute respiratory infections in childhood in southern Thailand. The Southeast Asian Journal of Tropical Medicine and Public Health, 1996;27(2):333-338.
66900001	1660	Cheng X, Li J, Zhang Z. Analysis of basic data of the study on prevention and treatment of COPD and chronic cor pulmonale. Zhonghua Jie He He Hu Xi Za Zhi.1998;21(12):749-52.
66900001	669	Cheng X, Xu X, Zhang Z, et al. Results of community intervention trial for chronic obstructive pulmonary diseases and chronic cor-pulmonale from 1992 to 1999. Zhonghua Jie He He Hu Xi Za Zhi, 2001;24(10):579-83.
67100001	671	Rea MF, Venancio SI, Martines JC, Savage F. Counselling on breastfeeding: assessing knowledge and skills. Bulletin of the World Health Organization, 1999; 77(6): 492-498.
67200001	672	Meyer JC, Summers RS, Moller H. Randomized, controlled trial of prescribing training in a South African province. Medical Education, 2001(9); 35: 833-840.
67300001	673	Ladzani R, Steyn NP, Nel JH. An evaluation of the effectiveness of nutrition advisers in three rural areas of Northern Province. South African Medical Journal. 2000; 90(8): 811-816.
67400001	674	Hassan NAGM, Abdulla AA, Bakathir HA, Al-Amoodi AA, Aklan AM, de Vries TPGM. The impact of problem-based pharmacotherapy training on the competence of rational prescribing of Yemen undergraduate students. European Journal of Clinical Pharmacology, 2000; 55: 873-876.
68690102	1416	JHUCCP. Distance education works, Improves quality of care by stimulating client demand and provider skills. Communication Impact! 1998; 1: 1-2.
68690102	686	Storey D, Boulay M, Karki Y, Heckert K, Karmacharya DM. Impact of the integrated Radio Communication Project in Nepal, 1994-1997. Journal of Health Communication. 1999; 4(4): 271-294.
68690102	1602	Storey, D. Successful dissemination and promotion of MAQ guidelines (Maximizing Access and Quality) through the Radio Communication Project in Nepal. Presented at: the MAQ Guidelines to Action Conference; 1998 May 12-13; Washington, D.C.;16 p.
68700001	687	Singh MM, Devi R, Gupta S. Effectiveness of training on the knowledge of vitamin A deficiency among Anganwadi workers in a rural area of North India. Indian Journal of Public Health. 1999; 43 (2): 79-81.
68800001	688	Mukti AG, Treloar C, Suprawimbarti, Asdie AH, D'Este K, Higginbotham N, Heller R. A universal precautions education intervention for health workers in Sardjito and Pku Hospital, Indonesia. Southeast Asia Journal of Tropical Medicine and Public Health. 2000; 31(2): 405-411.
68900001	689	Lueveswanij S, Nittayananta W, Robison VA. Changing knowledge, attitudes, and practices of Thai oral health personnel with regard to AIDS: an evaluation of an educational intervention. Community Dental Health. 2000; 17:165-171.
69000001	690	Kotchabhakdi NJ. Impact of a community-based program on early childhood development. Journal of Pediatric Health Care. 1999; 13(3 Pt 2): S17-S20.
69100003	691	Kattwinkel J, Nowacek G, Cook LJ, Pietrzyk J, Borkowski V, Karasinska-Urbanik O, Molicki J, Godlewska Z, Rozanski B. A regionalized perinatal continuing education programme: successful adaptation to a foreign health care system and language. Medical Education, 1997;31:210-218.
69200001	2538	Johnson KW, Young LC, Bryant D, Suresh G, Bettler RF (Pacific Institute for Research and Evaluation- Louisville Center), Berbaum ML (Health Research and Policy Centers, University of Illinois at Chicago). The Daytop drug-free treatment training evaluation. Research Monograph. Washington DC. Bureau for International Narcotics and Law Enforcement Affairs, Department of State. July 2000. 77p.
69200001	692	Johnson KW, Young LC, Suresh G, Berbaum ML. Drug abuse treatment training in Peru. A social policy experiment. Evaluation Review. 2002; 26(5): 480-519
69300001	693	Gu D, Gan W, Xu X, et al. [Evaluation on the effect of cardiovascular prevention program in Fangshan, Beijing] Zhonghua Liu Xing Bing Xue Za Zhi [Chinese Journal of Epidemiology]. 2001 Dec;22(6):424-7.
69400001	694	Eagle GT, Brouard PW. AIDS education for health professionals. South African Journal of Psychology. 1995; 25(1): 21-26.
69500001	695	Arkar H, Eker D. Influence of a 3-week psychiatric training programme on attitudes toward mental illness in medical students. Social Psychiatry and Psychiatric Epidemiology. 1997; 32(3):171-176.
73000001	730	Omaswa F, Burnham G, Baingana G, Mwebesa H, Morrow R. Introducing quality management into primary health care services in Uganda. Bulletin of the World Health Organization.1997;75(2): 155-161.
76800001	768	Langer A, Campero L, Garcia C, Reynoso S. Effects of psychosocial support during labour and childbirth on breastfeeding, medical interventions, and mothers' wellbeing in a Mexican public hospital: a randomised clinical trial. British Journal of Obstetrics and Gynaeology, 1998;105:1056-63.
77000001	770	Loevinsohn BP, Gareaballah E. Missed opportunities for immunization during visits for curative care: a randomized cross-over trial in Sudan. Bulletin of the World Health Organization. 1992; 70(3): 335-339.
77100001	771	Klepp K, Ndeki SS, Seha AM, Hannan P, Lyimo BA, Msuya MH, Irema MN, Schreiner A. AIDS education for primary school children in Tanzania: an evaluation study. AIDS, 1994; 8(8):1157-1162.
77200001	772	Santana RT, Monzon OT, Mandel J, Hall TL, Hearst N. AIDS education for hospital workers in Manila: effects on knowledge, attitudes, and infection control practices. AIDS, 1992; 6(11): 1359-1363.
77400001	774	Foreit JR, Foreit KG. Quarterly versus monthly supervision of CBD family planning programs: an experimental study in northeast Brazil. Studies in Family Planning, 1984;15(3):112-120.
77400001	2259	Foreit JR, Rodrigues W, Arruda JM, Milare J. Cost-effectiveness comparison of service delivery systems and geographic areas in Piaui State, Brazil. In: Sirageldin I, Salkever D, Osborn R (editors). Evaluating population programs: international experience with cost-effectiveness analysis and cost-benefit analysis. New York, N.Y., St. Martin's Press, 1983. pp. 406-420
78000001	1604	Chen LC, Rahman M, D'Souza S, Chakraborty J, Sardar AM, Yunus M. Mortality impact of an MCH-FP Program in Matlab, Bangladesh. Studies in Family Planning, 1983; 14(8/9): 199-209.
78000001	358	DeGraff DS. Increasing contraceptive use in Bangladesh: the role of demand and supply factors. Demography, 1991; 28(1): 65-81.
78600001	786	Shah PM, Selwyn BJ, Shah K, Kumar V, Evaluation of the home-based maternal record: a WHO collaborative study. Bulletin of the World Health Organization. 1993; 71(5): 535-548.
78700001	787	Rodriguez-Garcia R, Aumack KJ, Ramos A. A Community-Based Approach to the Promotion of Breastfeeding in Mexico. Journal of Obstetric, Gynecologic, & Neonatal Nursing, 1990; 19(5): 431-438.
78900001	789	Powell C, Grantham-McGregor S. Home visiting of varying frequency and child development. Pediatrics. 1989; 84 (1): 157-164.
79000001	790	Pineda MA, Bertrand JT, Santiso R, Guerra S. Increasing the effectiveness of community workers through training of spouses: a family planning experiment in Guatemala. Public Health Reports. 1983; 98(3): 273-277.
79600001	796	Jitapunkul S, Nuchprayoon C, Aksaranugraha S, Chaiwanichsiri D, Leenawat B, Kotepong W, Sornthonchartwat B, Rotprapaisri P, Chandraprasert S. A controlled clinical trial of multidisciplinary team approach in the general medical wards of Chulalongkorn Hospital. Journal of the Medical Association of Thailand.1995;78(11):618-23.
80100001	801	Loransky DN, Belyaeva AT, Zalessky GE, Fokina OA. USSR: optimizing the teaching of health education in higher medical training institutions. International Journal of Health Education. 1977;20(2):98-103.
80300001	2305	Limtragool P, Charoenchai A, Panichacheewakul P, Viyatasana P, Siripul P, Thanasate-angkool S, Kongtaln O, Jaisil N. The Impact of a health intervention program upon immunization in Northeast Thailand. Khon Kaen : Khon Kaen University, 1990. 1-69.
80300001	803	Limtragool P, Stoeckel J, Charoenchai A, Panichacheewakul P. Immunization: full coverage the aim. World Health Forum , 1992; 13: 15-19.
81100001	811	Folmer HR. TOMKIRP (translation of medical knowledge into rural practice). East African Medical Journal, 1977; 54(3): 108-114.
81300001	813	Xu, Z. China: lowering maternal mortality in Miyun County, Beijing. World Health Statistics Quarterly, 1995;48(1):11-4.
81800001	1633	Sutter E, Maphorogo S. Integration of community-based trachoma control in primary health care in South Africa. Revue internationale du trachome et de pathologie oculaire tropicale et subtropicale et de santé publique. 1996;73: 19-50
81800001	818	Sutter EE, Ballard RC. Community participation in the control of trachoma in Gazankulu. Social Science and Medicine. 1983;17(22):1813-1817.
81900001	821	Huber DH, Khan AR. Contraceptive distribution in Bangladesh villages: the initial impact. Studies in Family Planning, 1979; 10(8/9): 246-253.
81900001	820	Rahman M, Mosley WH, Khan AR, Chowdhury AI, Chakraborty J. Contraceptive distribution in Bangladesh: some lessons learned. Studies in Family Planning, 1980; 11(6): 191-210.
82300001	225	Bhatia S, Mosley WH, Faruque ASG, Chakraborty J. The Matlab Family Planning-Health Services Project. Studies in Family Planning, 1980; 11(6): 202-212
82300001	822	Bhatia S. Training community health workers in rural Bangladesh. World Health Forum, 1981; 2(4): 491-494.
82300001	823	DeGraff DS, Phillips JE, Simmons R, Chakraborty J. Integrating health services into an MCH-FP program in Matlab, Bangladesh: An analytical update. Studies in Family Planning. 1986; 17(5);228-234
82300001	824	Phillips JF, Simmons R, Chakraborty J, Chowdhury AI. Integrating health services into an MCH-FP program: lessons from Matlab, Bangladesh. Studies in Family Planning. 1984; 15(4);153-161
82300001	780	Phillips JF, Stinson WS, Bhatia S, Rahman M, Chakraborty J. The demographic impact of the Family Planning - Health Services Project in Matlab, Bangladesh. Studies in Family Planning, 1982; 13(5):131-140.
82300001	1714	Simmons GB, Balk D, Faiz KK. Cost-effectiveness analysis of family planning programs in rural Bangladesh: evidence from Matlab. Studies in Family Planning, 1991;22(2):83-101
82300001	819	Stinson W, Phillips J, Rahman M, Chakraborty J. The demographic impact of the Contraceptive Distribution Project in Matlab, Bangladesh. Studies in Family Planning, 1982; 13(5), 141-148.
83100001	831	Sircar BK, Deb BC, Sengupta PG, Mondal S, Gupta DN, Sarkar S, Sikder SN, Ghosh S, Saha NC, Pal SC. An operational study on implementation of oral rehydration therapy in a rural community of West Bengal, India. Indian Journal of Medical Research. 1991;93:297-302.
83200001	832	Singh T, Natu MV. Effecting attitudinal change towards rational drug use. Indian Pediatrics. 1995 Jan;32(1):43-46.
83600001	836	Kambo IP, Gupta RN, Kundu AS, Dhillon BS, Saxena HM, Saxena BN. Use of traditional medical practitioners to delivery family planning services in Uttar Pradesh. Studies in Family Planning. 1994;25(1):32-40.
83700001	837	Hira SK, Bhat GJ, Chikamata DM, Nkowane B, Tembo G, Perine PL, Meheus A. Syphilis intervention in pregnancy: Zambian demonstration project. Genitourinary Medicine. 1990; 66(3):159-164
84800001	848	Rivera-Damm R, Hernández de Velázquez G, Arreola de Mier M, Ortíz Cisneros E, Umaña de Tanco M, Navarro Chavarría C. [Utilization of paramedical personnel in family planning services in rural areas: an experimental study]. Salud Publica de Mexico. 1978 Mar-Apr; 20(2):177-94. [Article in Spanish].
86400001	865	Gbary AR, Guiguemde TR, Ouedraogo JB. La dracunculose, un fleau eradique dans trois villages du Burkina Faso par l'education sanitaire [Dracunculiasis, a scourge eradicated through health education in three villages of Burkina Faso]. Bulletin de la Societe Pathologie Exotique. 1987; 80(3): 390-395.
86400001	864	Guiguemde TR, Gbary AR, Ouedraogo JB. Controle de la Dracunculose par trois techniques au sud-ouest du Burkina Faso efficacite compare des techniques [Dracunculiasis control through three measures in south-western Burkina Faso: compared effectiveness of the measures]. Medecine Tropicale. 1991. 51(4): 445-450.
87700001	877	Towpik J. Critical evaluation of the venereal disease control campaign in Poland 1970-76. British Journal of Venereal Diseases. 1979; 55(2): 127-130.
87700001	938	Towpik J. New campaign against venereal disease in Poland. British Journal of Venereal Diseases. 1973; 49 (2): 144-145.
87700001	939	Towpik J. The situation in Eastern Europe. British Journal of Venereal Diseases. 1976; 52 (2): 110-112.
88790102	1670	McDivitt JA, Abulaban A. The Healthcom project in Jordan: final case study evaluation report. Philadelphia, PA: Centre for International Health and Development Communication, University of Pennsylvania; 1991. 21p. Contract No.: 1018-c-00-5036-00.
88790102	887	McDivitt JA, Zimicki S, Hornik R, Abulaban A. The impact of the Healthcom mass media campaign on timely initiation of breastfeeding in Jordan. Studies in Family Planning. 1993; 24(5): 295-309.
88800001	888	Mbaruku G, Bergstrom S. Reducing maternal mortality in Kigoma, Tanzania. Health Policy and Planning, 1995;10(1):71-78.
89400001	894	Khalil A, Sathianathan S. Impact of anti-tuberculosis legislation in Libya on the prevalence of primary and acquired resistance to the three main drugs at a major tuberculosis center. Tubercle. 1978; 59 (1): 1-12.
90100001	901	Greenwood AM, Bradley AK, Byass P, Greenwood BM, Snow RW, Bennett S, Hatib-N'jie AB. Evaluation of a primary health care programme in The Gambia. I. The impact of trained traditional birth attendants on the outcome of pregnancy. Journal of Tropical Medicine and Hygiene, 1990;93:58-66.
90100001	902	Greenwood BM, Bradley AK, Byass P, Greenwood AM, Menon A, Snow RW, Hayes RJ, Hatib-N'jie AB. Evaluation of a primary health care programme in The Gambia. II. Its impact on mortality and morbidity in young children. Journal of Tropical Medicine and Hygiene, 1990;93:87-97.
90100001	1618	Hill AG, MacLeod WB, Joof D, Gomez P, Ratcliffe AA, Walraven G. Decline of mortality in children in rural Gambia: the influence of village-level Primary Health Care. Tropical Medicine and International Health, 2000;5(2):107-118.
92500001	925	Abu-Ramadan MA. Making better use of scarce resources: the Palestinian experience, 1995-1999. Journal of Ambulatory Care Management. 2002;25(3):63-9.
95400001	954	Edginton ME. Tuberculosis patient care decentralised to district clinics with community-based directly observed treatment in a rural district of South Africa. International Journal of Tuberculosis and Lung Disease. 1999; 3(5):445-450.
95500001	1277	Quick JD, Musau SN. Impact of cost sharing in Kenya: 1989-1993. Management Sciences for Health; 1994 Jul. 114 p. Funded by United States Agency for International Development. Contract No.: 623-0245-C-00-0040-00.
95590101	1288	Collins DH, Quick JD, Musau SN, Kraushaar DL. Health financing reform in Kenya: The fall and rise of cost sharing, 1989-94. Boston (MA): Management Sciences for Health. Stubbs Monograph Series Number 1. 1996. 125 p. Funded by United States Agency for International Development. Contract No.: 623-0245-C-00-0040-00.
95590102	955	Collins D, Quick JD, Musau SN, Kraushaar K, Hussein IM. The fall and rise of cost sharing in Kenya: the impact of phased implementation. Health Policy and Planning. 1996; 11(1): 52-63.
96600001	966	Gadomski AM, Khallaf N, El Ansary S, Black RE. Assessment of respiratory rate and chest indrawing in children with ARI by primary care physicians in Egypt. Bulletin of the World Health Organization. 1993; 71(5): 523-527.
97400002	974	Moses S, Manji F, Bradley JE, Nagelkerke NJ, Malisa MA, Plummer FA. Impact of user fees on attendance at a referral centre for sexually transmitted diseases in Kenya. Lancet. 1992; 340(8817): 463-466.
97600001	976	Hartman AF, Hartman MD, Poats SA, Humphreys M, Miller RI, Alexander SW. Impact of a community-based intervention of health and nutrition status in the Central Amazon of Brazil. Journal of Tropical Pediatric. 1984; 30: 30-6.
98800001	988	Bratt JH, Weaver MA, Foreit J, De Vargas T, Janowitz B. The impact of price changes on demand for family planning and reproductive health services in Ecuador. Health Policy and Planning. 2002; 17(3): 281-7.
99100001	991	Chen MS, Mastilica M. Health care reform in Croatia: for better or for worse? American Journal of Public Health.1998; 88(8): 1156-1160.
99900001	999	Garcia PJ, Gotuzzo E, Hughes JP, Holmes KK. Syndromic management of STDs in pharmacies: evaluation and randomised intervention trial. Sexually Transmitted Infections. 1998;74 Suppl 1:S153-8.
100300001	1003	Huntington D, Apologan A. The integration of family planning and childhood immunization services in Togo. Studies in Family Planning, 1994; 25(3): 176-183.
101100003	1011	Kroeger A, Meyer R, Mancheno M, Gonzalez M. Health education for community-based malaria control: an intervention study in Ecuador, Colombia and Nicaragua. Tropical Medicine and International Health, 1996; 1(6): 836-846.
102000001	1021	Meessen B, Kashala JP, Musango L. Output-based payment to boost staff productivity in public health centres: contracting in Kabutare district, Rwanda. Bulletin of the World Health Organization. 2007; 85(2):108-115.
102000001	2407	Meessen B, Musango L, Soeters R. Comparison of two output based schemes in Butare and Cyangugu provinces. Presentation given at GPOBA Trust Fund, in support of PRSC II, Kigali, October 12, 2005. Slides 1-23. Available at: http://www.devpartners.gov.rw/docs/Coordination%20Structures/Clusters/Health%20Sector/index.php?dir=Minutes%2F2005.10.11%2Fannexes%2F&download=PresentationGPOBAstudy+V210905.ppt…
102000001	1129	Soeters R, Habineza C, Peerenboom PB. Performance-based financing and changing the district health system: experience from Rwanda. Bulletin of the World Health Organization. 2006; 84(11): 884-889.
102300001	1023	Meuwissen LE. Problems of cost recovery implementation in district health care: a case study from Niger. Health Policy and Planning. 2002; 17(3): 304-313.
102900001	1029	Ngugi EN, Plummer FA, Simonsen JN, Cameron DW, Bosire M, Waiyaki P, Ronald AR, Ndinya-Achola JO. Prevention of transmission of human immunodeficiency virus in Africa: effectiveness of condom promotion and health education among prostitutes. Lancet. 1988; 2 (8616): 887-90.
103100001	1690	Criel B. District-based health insurance in sub-Saharan Africa, Part 2: Case Studies. Antwerp (Belgium): ITGPress; 1998. 71 p. (Van Lerberghe W, Kegels G, De Brouwere V, editors. Studies in health services organization & policy; vol. 10).
103100002	1031	Noterman JP, Criel B, Kegels G, Isu K. A prepayment scheme for hospital care in the Masisi district in Zaire: a critical evaluation. Social Science & Medicine. 1995; 40(7): 919-30.
103300001	1033	Ruel MT, Pelletier DL, Habicht JP, Mason JB, Chobokoane CS, Maruping AP. Comparison of two growth charts in Lesotho: health workers' ability to understand and use them for action. American Journal of Public Health. 1991; 81(5): 610-615.
103400001	1034	Wang Y, Wang L, Xu Y, Wang S, Wang J, Jiang P, Li F, Shi H, Wang H, Zhang J, Chen L, Liu J, Wang Q. Study on intervention and comparison of rational use of antibiotics on perioperative period of clean incision and clean-defiled incision. Zhonghua Liu Xing Bing Xue Za Zhi, 2002;23(4):301-3.
104200001	1240	Stanback J, Griffey Brechin SJ, Lynam P, Toroitich-Ruto C, Smith T, and the Kenya Guidelines Update Evaluation Study Group. Final Report: The Effectiveness of National Dissemination of Updated Reproductive Health / Family Planning Guidelines in Kenya. August 2001.
104200001	1042	Stanback J, Griffey S, Lynam P, Ruto C, Cummings S. Improving adherence to family planning guidelines in Kenya: an experiment. International Journal for Quality in Health Care, 2007;19(2):68-73.
104300001	1043	Zwarenstein M, Schoeman JH, Vundule C, Lombard CJ, Tatley M. A randomised controlled trial of lay health workers as direct observers for treatment of tuberculosis. International Journal of Tuberculosis and Lung Disease. 2000; 4(6):550-554.
104600001	1046	Brieger WR, Delano GE, Lane CG, Oladepo O, Oyediran KA. West African Youth Initiative: outcome of a reproductive health education program. Journal of Adolescent Health. 2001; 29(6): 436-446.
104700001	1047	Bolton P, Bass J, Neugebauer R, Verdeli H, Clougherty KF, Wickramaratne P, Speelman L, Ndogoni L, Weissman M. Group Interpersonal Psychotherapy for Depression in Rural Uganda: A Randomized Controlled Trial. Journal of the American Medical Association, 2003; 289(23): 3117-3124.
104800001	1048	Althabe F, Buekens P, Bergel E, Belizán JM, Campbell MK, Moss N, Hartwell T, Wright LL, for the Guidelines Trial Group. A behavioral intervention to improve obstetrical care. New England Journal of Medicine, 2008;358(18):1929-40.
105500001	1055	Stenson B, Syhakhang L, Lundborg CS, Eriksson B, Tomson G. Private Pharmacy Practice and Regulation: A Randomized Trial in Lao P.D.R. International Journal of Technology Assessment in Health Care, 2001; 17(4): 579-589.
105500001	2298	Syhakhang, L. The quality of private pharmacy services in a province of Lao PDR: perceptions, practices and regulatory enforcements. Doctor's Thesis from Karolinska Institutet, Division of International Health (IHCAR), Department of Public Health Sciences, 2002; Available at: http://diss.kib.ki.se/2002/91-7349-357-0/thesis.pdf. Accessed January 29, 2010.
107300001	1073	Thomason J, Mulou N, Bass C. User charges for rural health services in Papua New Guinea. Social Science & Medicine. 1994; 39(8): 1105-1115.
108100001	1081	Wang H, Fennie K, He G, Burgess J, Williams AB. A training programme for prevention of occupational exposure to bloodborne pathogens: impact on knowledge, behaviour and incidence of needle stick injuries among student nurses in Changsha, People's Republic of China. Journal of Advanced Nursing, 2003; 41(2): 187-194.
108200001	2338	Quality Assurance Project. OPERATIONS RESEARCH SUMMARY. A Randomized Controlled Trial of a Hospital Accreditation Program with Commentaries and Foreword: South Africa. Available at: http://www.qaproject.org/pubs/PDFs/ORS/South%20Africa.%20RCT%20of%20Hospital%20Accreditation.Summary.pdf, accessed Mar 9, 2010.
108200001	1082	Salmon JW, Heavens J, Lombard C, and Tavrow P with foreword by Heiby, JR, and commentaries by Whittaker S, Muller M, Keegan M, and Rooney AL. 2003. The Impact of Accreditation on the Quality of Hospital Care: KwaZulu-Natal Province, Republic of South Africa. Operations Research Results2(17). Bethesda, MD: Published for the U.S. Agency for International Development (USAID) by the Quality Assurance…
108200001	2336	Whittaker S, Green-Thompson RW, McCusker I, Nyembezi B. Status of a health care quality review programme in South Africa. International Journal for Quality in Health Care. 2000;12(3):247-50.
108200001	2337	Whittaker S. Facilitating accreditation: the South African experience. QA Brief 2001 Spring, 9(1): 21-24. available at: http://www.qaproject.org/pubs/PDFs/engv9n1.pdf, accessed Mar 9, 2010.
109900001	1099	Kaona FA, Tuba M. Improving ability to identify malaria and correctly use chloroquine in children at household level in Nakonde District, Northern Province of Zambia. Malaria Journal. 2003; 2(1): 43. Available from: http://www.malariajournal.com/content/2/1/43
110100001	1827	Bruce E. Training of chemical sellers - the CareShop approach. Paper presented at: Strategies for Enhancing Access to Medicines Conference on Targeting Improved Access to Essential Medicines June 20-22, 2005; Accra, Ghana. Accessed from internet: Jan 5, 2009; Available from: http://www.msh.org/SEAM/conference2005/pdf/Day1/15_Tr01_Egbert_pres.pdf
110100001	1101	Idun J, Bruce E, Mensah D, Staley R, Taylor M, Eghan K. CAREshop essential medicines franchise: impact on malaria management in drug supply outlets. Poster session presented at: Strategies for Enhancing Access to Medicines Conference on Targeting Improved Access to Essential Medicines; June 20-22, 2005; Accra, Ghana. Accessed from internet: June 10, 2008; Available from: http://www.msh.org/SEAM/c…
110700001	1106	Adams EJ, Garcia PJ, Garnett GP, Edmunds WJ, Holmes KK.The cost-effectiveness of syndromic management in pharmacies in Lima, Peru. Sexually Transmitted Diseases. 2003 May; 30(5): 379-387
110700002	1107	Garcia P, Hughes J, Carcamo C, Holmes KK. Training pharmacy workers in recognition, management, and prevention of STDs: district-randomized controlled trial. Bulletin of the World Health Organization. 2003;81(11):806-814
111700001	1117	Combary P, Newman C, Glover K, Muhawenimana A, Janssens M, Babalola S, Fort A, Henry R. Technical Report 7: Study of the effects of technical supervision training on CBD supervisors’ performance in seven regions of Ghana. Chapel Hill (NC): INTRAH (US); 1999 Jan. 89 p. Contract No.: CCP-3072-C-00-5005-00.
112200001	1122	Combary P, Onanga B. Follow-up of providers trained in the use of family health services protocols in the Departments of Borgou/Alibori, Atlantic/Littoral, and Mono/Couffo in Benin. Chapel Hill, North Carolina: Intrahealth International /PRIME II; 2003 Nov. 93 p. Technical Report No.: 47. Supported by the United States Agency for International Development. Grant No.: HRN-A-00-99-00022-00.
113100001	2502	Barham T. A healthier start: The effect of conditional cash transfers on neonatal and infant mortality in rural Mexico. Journal of Development Economics, 2010, doi: 10.1016/j.jdeveco/2010/01/003.
113100001	1905	Barham T. The impact of the Mexican conditional cash transfer on immunization rates, 2005. Department of Agriculture and Resource Economics, UC Berkeley. http://are.berkeley.edu/~barham/vaccination.pdf, accessed Jan 16, 2009
113100001	382	Barham, TCJ. The impact of managed care and conditional cash transfers on the health of low-income children (California, Mexico). Ph.D Dissertation. University of California, Berkeley, Co-Chairs: Elisabeth Sadoulet, Alain de Janvry; Spring 2005. 132 PAGES
113100001	570	Behrman J, Hoddinott J. An evaluation of the impact of PROGRESA on pre-school child height. FCND DISCUSSION PAPER NO. 104. International Food Policy Research Institute. Washington, DC. March 2001. available at: http://www.ifpri.org/divs/fcnd/dp/papers/fcndp104.pdf, accessed 1/4/2008
113100001	1913	Behrman JR, Hoddinott J. Programme evaluation with unobserved heterogeneity and selective implementation: The Mexican PROGRESA impact on child nutrition. Oxford Bulletin of Economics and Statistics, , August 2005; 67(4): 547-569.
113100001	1448	Coady D. Alleviating structural poverty in developing countries: the approach of Progresa in Mexico. Food Consumption Nutrition Division, International Food Policy Research Institute, February 2003. available at: http://www-wds.worldbank.org/external/default/WDSContentServer/WDSP/IB/2003/10/15/000160016_20031015131911/additional/310436360_20050276093444.pdf, accessed Oct 3, 2008
113100001	1449	Coady DP, Filmer DP, Gwatkin DR. PROGRESA for progress: Mexico's Health, Nutrition, and Education Program. Development Outreach. World Bank. May 2005. Available at: http://www1.worldbank.org/devoutreach/may05/article.asp?id=296, accessed Oct 3, 2008
113100001	1997	Coady DP. Final Report. The application of social cost-benefit analysis to the evaluation of PROGRESA. International Food Policy Research Institute: Washington DC. November 2000. available at: http://www.ifpri.org/themes/progresa/pdf/Coady_scba.pdf, accessed May 22, 2009
113100001	1887	Gertler P. Boyce S. An experiment in incentive-based welfare: the impact of PROGRESA on health in Mexico, University of California, Berkeley, CA. April 3, 2001. available at: http://repec.org/res2003/Gertler.pdf, accessed Jan 15, 2009.
113100001	1909	Gertler P. Do conditional cash transfers improve child health? Evidence from PROGRESA’s control randomized experiment. American Economic Review. 2004;94(2):336-341. doi:10.1257/0002828041302109.
113100001	569	Gertler, PJ. 2000. Final Report: The impact of PROGRESA on health. International Food Policy Research Institute. Washington, DC. Available at: http://www.ifpri.org/themes/progresa/pdf/Gertler_health.pdf, accessed Jan 16, 2009
113100001	1459	Rivera JA, Rodriguez G, Shamah T, Rosado JL, Casanueva E, Maulen I, Toussaint G, García-Aranda A. Implementation, monitoring, and evaluation of the nutrition component of the Mexican Social Programme (PROGRESA). Food and Nutrition Bulletin, 2000; 21(1): 35-42.
113100001	1131	Rivera JA, Sotres-Alvarez D, Habicht JP, Shamah T, Villalpando S. Impact of the Mexican Program for Education, Health, and Nutrition (Progresa) on rates of growth and anemia in infants and young children: a randomized effectiveness study. Journal of the American Medical Association, 2004;291(21):2563-2570.
113100001	1962	World Bank. Reaching the poor with health services. Mexico: paying the poor to use health services - conditional cash transfers in health and education. Reaching the Poor Policy Brief. 2007. available at: http://siteresources.worldbank.org/INTPAH/Resources/Reaching-the-Poor/RPPBriefsDemandSideFactorsMexicoENG.pdf, accessed May 7, 2009
114300003	1143	Quality Assurance Methodology Refinement Series: Improving quality of care in eight Polish hospitals. Bethesda, Maryland: The Quality Assurance Project / The National Center for Quality Assessment, Poland; 1997; 50 p.
114500001	1145	Huntington D, Hassan EO, Attallah N, Toubia N, Naguib M, Nawar L. Improving the medical care and counseling of postabortion patients in Egypt. Studies in Family Planning. 1995; 26(6): 350-362.
115000001	1150	Jacobs E, Brambila C, Vernon R. Reproductive health care in the postnatal period in Guatemala. Population Council. August 5, 2002.
115200001	1152	León FR, Brambila C, de la Cruz M, Bratt J, Gutiérrez G, Dávila V, Bonatto C, Ríos A. Effects of IGSS’ Job Aids-Assisted Balanced Counseling Algorithms on quality of care and client outcomes. 2003[cited 2012 Feb 13]. 64p.The study was funded by the U.S. Agency for International Development under the terms of Cooperative Agreement No.: HRN-A-00-98-00012-00 and In-house Project No.: 8002 13052. Ava…
115300001	2320	Leon FR, Rios A, Zumaran Al. Training X trainee interactions in a family planning intervention. Evaluation Review 2005; 29; 576. Available at: http://www.leonybustamante.com/pdf/leon-rios-zumaran-2005.pdf, accessed Mar 1, 2010.
115300001	1153	León FR, Roca S, Rios A, Zumaran A, Feijoo AR. One-year client impacts of quality of care improvements achieved in Peru. FRONTIERS Final Report. Washington, DC: Population Council. (unknown date)
115300001	2327	Leon FR. Job aids and reproductive health: improving worker performance. Presentation at the Job Aids Symposium, May 24, 2001, Washington, D.C. [Power point presentation and transcript] Available at http://www.hciproject.org/node/1165, accessed Mar 5, 2010.
116600001	1166	Quality Assurance Project. Evaluation of an IMCI computer-based training course in Kenya. Operations Research Results. Published for the U.S. Agency for International Development (USAID) by the Quality Assurance Project (QAP), Bethesda, MD. 2006.
116700001	1167	Tavrow P, Kekitiinwa Rukyalekere A, Maganda A, Ndeezi G, Sebina-Zziwa A, Knebel E. A comparison of computer-based and standard training in the Integrated Management of Childhood Illness in Uganda. Operations Research Results, 2002; 2(5). Bethesda, MD: Published for the U.S. Agency for International Development (USAID) by the Quality Assurance (QA) Project.
116900001	1169	Kogi-Makau W, Tibaijuka GM, Mtawali G, Mapunda R. The Tanzania family planning training program: the impact of an innovative training strategy on reproductive and child health service performance on health attendants in Tanzania. Mason, Jr. RF, editor. Chapel Hill, North Carolina: Intrah, PRIME II Project. November 2001; 61p. Basic funding provided by the Center for Population, Health and Nutriti…
117000001	1170	Fryatt RJ, Rai P, Crowley SP, Gurung YB. Community financing of drug supplies in rural Nepal: evaluating a 'fee per item' drug scheme. Health Policy and Planning. 1994; 9(2):193-203.
117100001	1171	Vernon R, Staunton A, Garcia M, Arroyo JJ, Rosenberg R. A test of alternative supervision strategies for family planning services in Guatemala. Studies in Family Planning, 1994; 25(4): 232-238.
117100001	2312	Vernon R. A test of alternative supervision strategies for family planning services in Guatemala. Final report. (provided by R. Vernon, RICARDO VERNON [mailto:rvernon@insad.com.mx] , on Feb 26, 2010).
117200001	1172	Sirinavin S, Suvanakoot P, Sathapatayavongs B, Malatham K. Effect of antibiotic order form guiding rational use of expensive drugs on cost containment. Southeast Asian Journal of Tropical Medicine and Public Health. 1998; 29(3): 636-642.
117400003	2343	Boucar M, Djibrina S, Lin YS, Bouchet B. Team-based problem-solving improves coverage of essential prenatal care services in Rwanda [cited: Mar 10, 2010]. QA Brief, 2001; 9(2):33-34. Available from: http://pdf.usaid.gov/pdf_docs/PNADA171.pdf.
117400003	1174	Lin Y. Quality in action in Rwanda: case studies. Bethesda, MD: U.S. Agency for International Development (USAID) by the Quality Assurance Project (QAP). July 2003. 52p. Contract No.: HRN-C-00-96-90013.
118000001	1181	Topcuoglu E (Monitoring and Evaluation Unit), Nawar L (Consultant). Follow-up of the leadership development program for the Ministry of Health and Population, Egypt. Boston, Massachusetts: Management Sciences for Health. June 2004; 66p. Basic funding provided by the US Agency for International Development, Office of Population and Reproductive Health. Cooperative Agreement No.: HRN-A-00-00-00014-…
118000001	1180	Topcuoglu E. Evaluation of the leadership development program for the Ministry of Health and Population, Egypt. Boston, Massachusetts: Management Sciences for Health. October 2003; 50p. Management and Leadership Program. Cooperative Agreement No.: HRN-A-00-00-00014-00.
118600001	2513	Abdel-Tawab N, Rao SR. Do improvements in client–provider interaction increase contraceptive continuation? Unraveling the puzzle. Patient Education and Counseling. 2010;81:381-387.
118600001	1186	Nawar L, Kharboush I (Frontiers in Reproductive Health Program), Ibrahim MA, Makhlouf (Cairo Demographic Center), Adamchak S (Frontiers in Reproductive Health Program Family Health International). Impact of improved client-provider interaction on women's achievement of fertility goals in Egypt. US Agency for International Development. December 2004 [cited 28 February, 2011]. 45p. Cooperative Agre…
118600001	2515	Social Planning, Analysis and Administration Consultants (SPAAC).Impact of improved client-provider interaction on women’s achievement of fertility goals, summary of key findings. FRONTIERS Report. Washington, DC: Population Council. October 2002. 14p. US Agency for International Development. Cooperative Agreement No.: HRN-A-00-98-00012-00, Sub-project No.: 5800.13038.
118600001	2514	Social Planning, Analysis and Administration Consultants (SPAAC).Impact of improved client-provider interaction on women’s achievement of fertility goals, summary of the intervention. FRONTIERS Report. Washington, DC: Population Council, October 2002. 12p. US Agency for International Development. Cooperative Agreement No.: HRN-A-00-98-00012-00, Sub-project No.: 5800.13038.
118700001	1187	Okullo J, Okello Q, Birungi H, Askew I, Janowitz B, Cutherbertson C, Ebanyat F. Improving quality of care for family planning services in Uganda. September 2003. Regional Centre for Quality of Health Care. Institute of Public Health, Makerere University. Available at: http://www.popcouncil.org/pdfs/frontiers/FR_FinalReports/Uganda_Global_CPI.pdf, accessed July 3, 2008.
118800001	1188	Ndoye A, Fall M, Mboup BM, Narayanan I, Thiam A, Plowman B, Rose M, Barry HL, Sarr C, Toure S, Sow M, Diop B, Cisse M. Newborn health interventions in Senegal: the early implementation phase. Senegal and Arlington, VA: MOH (Senegal), and BASICS II for the United States Agency for International Development. 2004. 34p. Contract No.: HRN-C-00-99-00007-00.
119000001	1190	Osei I, Garshong B, Banahene GO, Gyapong J, Tapsoba P, Askew I, Ahiadeke C, Killian R, Bonku E, Combary P, Sampson W. Improving the Ghanaian Safe Motherhood Programme. Evaluating the effectiveness of alternative training models and other performance improvement factors on the quality of maternal care and client outcomes. Health Research Unit, Ghana Health Services, Frontiers Program, Population C…
119100001	1222	Catotti DN. Improving the quality and availability of reproductive health services: humanized care in the Dominican Social Security Institute: a prime performance improvement project. PRIME Fact Sheet. Chapel Hill, North Carolina: intrah. 1- 4.
119100001	1142	Luoma M, Jaskiewicz W, McCaffery J, Catotti DN. Dominican Republic performance improvement project evaluation. Chapel Hill, North Carolina: INTRAH. January, 2000. 124p. Basic funding provided by the United States Agency for International Development. Contract No.: CCP-C-00-95-0005-00
119100001	1191	Padilla MB, Fort A. Results of the second follow-up study of the Dominican Republic performance improvement project evaluation. Chapel Hill, North Carolina: Intrah, PRIME II Project. November, 2001. 35p. Basic funding provided by the Center for Population, Health and Nutrition, Global Bureau, United States Agency for International Development. Technical Report No.:28. Grant No.: HRN-A-00-99-00022…
119300001	1193	Perdomo R, Holley J. Costs and effectiveness of community pneumonia volunteers in Honduras. Working Paper. Bethesda, Maryland: Partnerships for Health Reform Project, Abt Associates Inc. 1998 January. 64 p. Supported by the United States Agency for International Development. Project No.: 936-5974.13. Contract No.: HRN-C-00-95-00024.
120400001	1204	Agha S, Balal A, Ogojo-Okello F. The impact of a microfinance program on client perceptions of the quality of care provided by private sector midwives in Uganda. Health Services Research. 2004; 39(6 Pt 2): 2081-2099.
120700001	1207	Tavrow P, Malianga L, Kariuki M. Using problem-solving teams to improve compliance with IMCI guidelines in Kenya. Bethesda (MD): Quality Assurance Project (US); 2004. 13 p. Operations Research Report. Published for the U.S. Agency for International Development (USAID).
120800001	2030	Fiedler JL, Villalobos CA, De Mattos AC. An activity-based cost analysis of the Honduras Community-Based, Integrated Child Care (AIN-C) programme. Health Policy and Planning. 2008; 23 (6): 408-27.
120800001	1959	Griffiths M, McGuire JS. Health system innovation in Central America. Washington DC: World Bank; 2005. World Bank Working Paper no. 57. Chapter 6. A new dimension for health reform - the Integrated Community Child Health Program in Honduras. P. 173-196.
120800001	2029	Schaetzel T, Griffiths M, Del Rosso JM, Plowman B. Evaluation of the AIN-C Program in Honduras. Arlington, VA: Basic Support for Institutionalizing Child Survival (BASICS) for the United States Agency for International Development (USAID); 2008. P. 1-79.
120800001	1208	Van Roekel K, Plowman B, Griffiths M, Alvarado V V, Matute J, Calderon M. BASICS II midterm evaluation of the AIN Program in Honduras, 2000. Arlington (VA): the Basic Support for Institutionalizing Child Survival Project (BASICS II) for the United States Agency for International Development; 2002. 182 p.
120800001	2031	Villalobos C, McGuire J, Rosenmoller M. HONDURAS. In: Rosenmoller M, ed. Challenges of Health Reform. IESE and the World Bank, 2000. p.133-150.
121500002	1215	Vernon R, Ottolenghi E, Solorzano J, Santamarina L, Arroyo J, Barrios C. Operations research final technical report: Systematic offering of family planning and reproductive health services in Guatemala. Guatemala City, Guatemala, Population Council, Latin America and the Caribbean Operations Research and Technical Assistance in Family Planning and Reproductive Health [INOPAL], 1997 Apr. vi, 56, […
121800001	1218	Lieberman SS, Alkatiri A. Autonomization in Indonesia: the wrong path to reduce hospital expenditures. In: Preker AS, Harding A, editors. Innovations in health service delivery. The corporatization of public hospitals. Washington (DC): The World Bank; 2003. p. 511-531. ISBN: 0-8213-4494-3.
122600002	1226	Waddington C, Enyimayew KA. A price to pay, part 2: the impact of user charges in the Volta region of Ghana. International Journal of Health Planning and Management. 1990; 5 (4) : 287-312.
123200001	2504	Guerrero ML, Morrow RC, Calva JJ, Ortega-Gallegos, Weller SC, Ruiz-Palacios GM, Morrow AL. Rapid ethnographic assessment of breastfeeding practices in periurban Mexico City. Bulletin of the World Health Organization, 1999; 77(4):323-330.
123200001	1232	Morrow AL, Guerrero ML, Shults J, Calva JJ, Lutter C, Bravo J, Ruiz-Palacios G, Morrow RC, Butterfoss FD. Efficacy of home-based peer counselling to promote exclusive breastfeeding: a randomised controlled trial. Lancet. 1999; 353(9160): 1226-1231.
123200001	665	Morrow AL, Guerrero ML. From bioactive substances to research on breast-feeding promotion. Advances in Experimental Medicine and Biology, 2001; 501:447-455.
123400001	1234	Holloway KA, Karkee S, Tamang A, Gurung YB, Pradhan R, Reeves BC. The effect of user fees on prescribing quality in rural Nepal: two controlled pre-post studies to compare a fee per drug unit vs. a fee per drug item. Tropical Medicine and International Health. 2008;13(4):541-547
124100001	1241	Lin YS, Hermida J, Hernandez F, Nunez O, Urbina L. Using quality assessment to improve maternal care in Nicaragua. Quality Assurance Project Case Study. Bethesda (MD): Quality Assurance Project (US); 2003 May. 23 p. Published for U.S. Agency for International Development. Contract No: HRN-C-00-96-90013.
124300002	1243	Liu X, Mills A. The influence of bonus payments to doctors on hospital revenue: results of a quasi-experimental study. Applied Health Economics and Health Policy. 2003;2(2):91-8.
131800001	1318	Mwinga K, Siziya S, Kasungami D, Kalesha P, Tambatamba B. Research Study Report: Comparative study of Integrated Management of Childhood Illness (IMCI) case management skills of primary health care workers trained in eleven-day standard course and six-day abridged course for physicians. Zambian Ministry of Health. 2006.
132100001	1321	Ali M, Asefaw T, Byass P, Beyene H, Pedersen FK. Helping northern Ethiopian communities reduce childhood mortality: population-based intervention trial. Bulletin of the World Health Organization 2005;83:27-33. Epub 2005 Jan 21.
132600001	1326	Kafle K, Karkee SB, Prasad RR, Bhuju GB, Shrestha N, Das PL, Shrestha AD. Evaluation of a successful intervention for sustainability and effects in post research phase. Kathmandu University Medical Journal, 2006; 4(1): 61-64.
132600001	1327	Kafle KK, Shrestha AD, Shrestha N, Prasad RR, Das PL, Bhuju GB. Test of Strategies for Implementing STS in Improving Use of Drugs. INRUD, Nepal; New Baneswore, Kathmandu, Nepal; March, 2001
132600001	2274	Kafle KK, Shrestha AD, Shrestha N, Prasad RR, Das PL, Bhuju GB. Test of sustainability of strategy in implementing STS for improving use of drugs. Technical Report, INRUD, Nepal, 2002. available at: http://www.inrud-nepal.org.np/publications/STS-Test%20of%20sustainability.pdf, accessed Dec 30, 2009
132600001	1330	Kafle KK, Shrestha N, Karkee SB, Prasad RR, Bhuju GB, Das PL. Intervention studies on rational use of drugs in public and private sector in Nepal. Nepal Medical College Journal, 2005; 7(1): 47-50.
133200001	1332	Akici A, Kalaca S, Ugurlu MU, Karaalp A, Cali S, Oktay S. Impact of a short postgraduate course in rational pharmacotherapy for general practitioners. British Journal of Clinical Pharmacology, 2004;57(3): 310-321
133300001	1333	Eltayeb IB, Awad AI, Mohamed-Salih MS, Daffa-Alla MA, Ahmed MB, Ogail MA, Matowe L. Changing the prescribing patterns of sexually transmitted infections in the White Nile Region of Sudan. Sexually Transmitted Infections, 2005; 81(5):426-427.
133400001	1334	Shrestha N, Samir KC, Baltussen R, Kafle KK, Bishai D, Niessen L. Practical approach to lung health in Nepal: better prescribing and reduction of cost. Tropical Medicine and International Health, 2006;11(5):765-772.
134300001	1343	Sharma S, Sharma KK, Sethi GR, Sachdev GK, Dwivedi S, Faridi MA. Adherence, attitude to standard treatment guidelines in clinical practice at tertiary care hospitals in Delhi State. Presented at: Second International Conference on Improving Use of Medicines; 2004 March 30 - April 2; Chiang Mai, Thailand. [cited 2011 Oct 7]. Available from http://www.icium.org/icium2004/resources/ppt/AD030.ppt
134500001	1344	Chaudhury RR, Parameswar R, Gupta U, Sharma S, Tekur U, Bapna JS. Quality medicines for the poor: experience of the Delhi programme on rational use of drugs. Health Policy and Planning, 2005 Mar; 20(2):124-36.
134500001	1345	Kotwani A, Gupta U, Suri JC, Chaudhury RR. Impact of educational intervention on prescribing behavior and cost of therapy in bronchial asthma in colony hospitals of Delhi. Poster presentation at 2nd ICIUM conference, Chiang Mai, Thailand, Mar 30-Apr 2, 2004. author email: anitakotwani@msn.com, available at: http://archives.who.int/icium/icium2004/resources/ppt/AD035.ppt, accessed Sept 11, 2008
134800001	1505	Dehli Society for Promotion of Rational Use of Drugs, INDIA-WHO Essential Drugs Programme. Research on Rational Drug Use in India: A Glimpse. 2001.
134800001	1506	Euro Health Group Consultants. Final Report. Delhi Society for the Promotion of Rational Use of Drugs (DSPRUD). External evaluation of the activities in the past 5 years, New Delhi, 7-24 October 2002. January 2003.
134800001	1348	Sharma S, Gupta U, Chaudhury RR, Bapna JS. Prescribing behaviour of physicians. Journal of Health Management, 2002; 4(1): 55-71.
134900001	1349	Awad AI, Eltayeb IB, Baraka OZ. Changing antibiotics prescribing practices in health centers of Khartoum State, Sudan. European Journal of Clinical Pharmacology, 2006; 62(2):135-142.
135000001	1350	Teng CL, Achike FI, Phua KL, Nurjahan MI, Mastura I, Asiah HN, Mariam AM, Narayanan S, Norsiah A, Sabariah I, Shariah I, Rokiah KS, Zubaidah MA, Koh CN, Rosnah I. Modifying antibiotic prescribing: the effectiveness of academic detailing plus information leaflet in a Malaysian primary care setting. Medical Journal of Malaysia. 2006; 61(3): 323-331.
135290101	1351	Rowe SY, Kelly JM, Olewe MA, Kleinbaum DG, McGowan JE Jr, McFarland DA, Rochat R, Deming MS. Effect of multiple interventions on community health workers' adherence to clinical guidelines in Siaya district, Kenya. Transactions of the Royal Society of Tropical Medicine and Hygiene. 2007; 101(2): 188-202.
135290102	2333	Olewe M, Garg R, Deming MS. Community initiatives for child survival in Siaya District, Kenya. Centers for Disease Control and Prevention, Atlanta, Georgia. 9 p.
135290102	1352	Rowe SY, Olewe MA, Kleinbaum DG, McGowan JE Jr, McFarland DA, Rochat R, Deming MS. Longitudinal analysis of community health workers' adherence to treatment guidelines, Siaya, Kenya, 1997-2002. Tropical Medicine and International Health. 2007; 12(5): 651-663.
135400001	1354	Qidwai W, Krishanani MK, Hashmi S, Afridi M, Ali RA. Private drug sellers' education in improving prescribing practices. Journal of the College of Physicians and Surgeons--Pakistan. 2006;16(12):743-746.
135400001	1528	Qidwai W, Krishanani MK, Hashmi S, Afridi M, Ali RA. Private drug seller's education in improving prescribing practices: Results of an interventional study from Rural Singh, Pakistan. 16 p.
135890103	1358	Akashi H, Yamada T, Huot E, Kanal K, Sugimoto T. User fees at a public hospital in Cambodia: effects on hospital performance and provider attitudes. Social Science and Medicine. 2004; 58(3): 553-564.
136500002	1104	Chalker J, Chuc NTK, Falkenberg T, Tomson G. Private pharmacies in Hanoi, Vietnam: a randomized trial of a 2-year multi-component intervention on knowledge and stated practice regarding ARI, STD and antibiotic/steroid requests. Tropical Medicine and International Health. 2002; 7(9):803-810.
136500002	1365	Chalker J, Ratanawijitrasin S, Chuc NTK, Petzold M, Tomson G. Effectiveness of a multi-component intervention on dispensing practices at private pharmacies in Vietnam and Thailand--a randomized controlled trial. Social Science and Medicine, 2005; 60(1):131-141.
136500002	1111	Chuc NTK, Larson M, Do NT, Diwan VK, Tomson GB, Falkenberg T. Improving private pharmacy practice: a multi-intervention experiment in Hanoi, Vietnam. Journal of Clinical Epidemiology, 2002; 55(11):1148-1155.
136500002	2277	IHCAR, Karolinska Institutet. Towards good pharmacy practice in Thailand and Vietnam - A multi-intervention approach to rationalise drug use through private pharmacies. Completed Catalogue Page. The IHCAR, HSRI, CoP & LSHTM EC Funded Collaborative Project, 1997-2000. Contract no. ERB3514PL950674. 2000. 1 page.
136500002	2276	IHCAR, Karolinska Institutet. Towards good pharmacy practice in Thailand and Vietnam - A multi-intervention approach to rationalise drug use through private pharmacies. Individual Partner Report CoP Vietnam. The IHCAR, HSRI, CoP & LSHTM EC Funded Collaborative Project, 1997-2000. Contract no. ERB3514PL950674. 2000. 15 pages.
136500002	2275	IHCAR, Karolinska Institutet. Towards good pharmacy practice in Thailand and Vietnam - A multi-intervention approach to rationalise drug use through private pharmacies. Individual Partner Report LSHTM. The IHCAR, HSRI, CoP & LSHTM EC Funded Collaborative Project, 1997-2000. Contract no. ERB3514PL950674. June 2000. 7 pages.
[truncated: 349 more rows]
